# Supplementary material for: Regulation of corneal stromal cell behavior by modulating curvature using a hydraulically-controlled organ chip array
Source: Nat Commun. 2025 Nov 12;16:9944. doi: 10.1038/s41467-025-64889-8 (PMC12612184; doi:10.1038/s41467-025-64889-8)
Supplement: Supplementary file 4 — Source data [file 41467_2025_64889_MOESM4_ESM.xlsx]

## Sheet: Fig. 1d
	Time	Volume	1st	2nd	3rd	4th	5th	Mean	S.D.
	0s	45.3538	0.142	0	0	0.721	0.542	0.281	0.33127
	30s	75.3538	2.97896	2.65596	1.85624	2.372	4.23404	2.81944	0.8918
	60s	105.354	6.44944	5.43207	4.32717	5.35929	7.64617	5.84283	1.25696
	90s	135.354	10.1538	9.22436	6.29774	8.6986	10.6603	9.00698	1.69788
	120s	165.354	13.06	12.8353	9.23781	11.761	14.3871	12.2562	1.92861
	150s	195.354	15.9296	15.6131	12.5143	14.4255	17.3882	15.1741	1.8235
	180s	225.354	17.9131	17.8605	14.6755	18.326	18.3864	17.4323	1.55915
	210s	255.354	20.7571	20.0946	17.5225	19.5308	18.3864	19.2583	1.30317
	240s	285.354	22.2285	23.007	19.9769	22.0811	19.296	21.3179	1.59303
	270s	315.354	25.1524	25.2001	22.7347	24.8094	19.6436	23.5081	2.38709
	300s	345.354	26.8344	27.946	24.4307	26.04	20.924	25.235	2.72886
	330s	375.354	fracture	30.1316	26.1042	29.1321	fracture	28.456	2.09715
	360s	405.354		31.4269	28.7322	29.8666		30.0085	1.35293
	390s	435.354			30.3425	31.7055		31.024	0.96378

## Sheet: Fig. 2b
		D6-D3
		Keratocyte				Fibroblast				Myofibroblast
		F	L	M	H	F	L	M	H	F	L	M	H
	Sample 1	1.42402	2.85725	4.35756	4.73883	5.13189	6.80538	9.30271	8.91058	4.65099	10.7784	9.11158	9.44636
	Sample 2	1.05489	2.6585	4.6463	7.02894	2.36271	6.46271	7.44175	11.1618	4.74504	9.48353	9.93475	10.1333
	Sample 3	0.88513	4.60595	5.01238	5.52278	4.7004	5.73872	8.97879	10.43	3.91511	11.0039	11.069	12.4805
	Sample 4	0.69568	4.26289	3.19935	4.32515	1.73977	7.90624	8.95049	8.45695	3.14325	7.27684	9.59165	10.5884
	Sample 5	1.1278	2.90931	4.11043	4.9045	8.52599	9.12726	8.71096	9.9224	3.48218	8.51689	9.14284	11.8753
	Mean	1.0375	3.45878	4.2652	5.30404	4.49215	7.20806	8.67694	9.77635	3.98731	9.4119	9.76996	10.9048
	S.D.	0.272906	0.903714	0.684112	1.05599	2.68489	1.32735	0.72187	1.10211	0.704882	1.56256	0.802056	1.24971

## Sheet: Fig.3b-c
	D6 Keratocyte									D9 Keratocyte									D6 Fibroblast									D9 Fibroblast									D6 Myofibroblast									D9 Myofibroblast
	Flat		Low		Medium		High			Flat		Low		Medium		High			Flat		Low		Medium		High			Flat		Low		Medium		High			Flat		Low		Medium		High			Flat		Low
	ALDH3A1	SMA	ALDH3A1	SMA	ALDH3A1	SMA	ALDH3A1	SMA		ALDH3A1	SMA	ALDH3A1	SMA	ALDH3A1	SMA	ALDH3A1	SMA		ALDH3A1	SMA	ALDH3A1	SMA	ALDH3A1	SMA	ALDH3A1	SMA		ALDH3A1	SMA	ALDH3A1	SMA	ALDH3A1	SMA	ALDH3A1	SMA		ALDH3A1	SMA	ALDH3A1	SMA	ALDH3A1	SMA	ALDH3A1	SMA		ALDH3A1	SMA	ALDH3A1	SMA
	5.02041	0.0350056	11.9613	0.0667041	0.87416	0.414044	3.9375	2.53588		0.360258	0.044611	0.911216	0.242687	0.591819	0.0963471	0.155152	3.00023		0.143742	0.251469	0.244618	0.634178	0.175758	0.641067	0.0486152	0.549195		0.275242	0.637695	0.508116	1.86813	0.00648004	1.79925	0.353383	1.46601		0.00458993	5.42664	0.0160821	2.23817	0.106488	0.803272	0.00592883	1.71895		0.254115	0.4498	4.15212	76.1874
	4.28531	0.00564123	10.3804	0.480482	0.575194	0.121076	1.81922	1.01637		0.600249	0.296201	0.92865	0.0939624	0.635465	0.400363	0.73729	0.358268		0.185837	0.311299	0.104067	0.758733	0.120418	0.579775	0.159082	0.534139		0.416533	1.45794	0.736155	2.08222	0.0127202	1.42227	0.322746	2.06304		0.141185	3.63844	0.000719563	1.92884	0.118635	1.17255	0.047623	1.80621		0.0200969	5.16007	4.08434	65.3075
	3.84675	0.00695863	8.09674	0.114095	0.496917	0.052352	2.38398	1.06163		0.468673	0.342787	0.86305	0.0732692	0.404516	0.433193	0.734401	0.31773		0.0579464	0.356834	0.181361	0.772833	0.22269	1.12182	0.16229	0.681182		0.4827	0.888498	0.591074	0.217208	0.0116413	2.51359	0.40142	0.993664		0.0171734	3.21887	0.00326542	1.50207	0.655203	2.7076	0.00121951	1.34106		0.00358377	6.15518	3.26579	60.293
	3.77852	0.00518859	8.77512	0.485373	0.252584	0.0609328	1.67958	1.91531		0.671523	0.875605	0.867178	0.0747714	0.234516	0.0516212	0.288026	0.0452754		0.197127	0.387654	0.149474	0.626645	0.375973	1.68439	0.133886	0.522887		0.576012	0.774869	0.63649	1.87174	0.00746886	1.51892	0.37763	0.616081		0.0463128	3.03866	0	1.29746	0	4.37965	0.0140345	1.79663		0.048822	33.0162	4.01254	72.1343
	4.19794	0.00486711	7.55919	0.0310911	0.391715	0.0372883	2.03383	1.65807		1.28073	1.85498	0.795032	0.0486276	0.711278	0.182019	0.470105	0.670107		0.237927	0.552004	0.299401	0.864862	0.191585	0.538965	1.07935	1.11622		0.610927	0.581076	0.566279	0.217067	0.000624949	1.6909	0.301722	0.981832		0.00221692	1.74742	0.0148785	1.05591	0	5.23412	0.0681198	2.34546		2.98548	121.5	3.43164	87.4261
	5.28037	0.0116532	14.7222	1.79162	0.338875	0.0330561	1.1926	0.287745		0.883699	0.22893	1.08303	0.552646	0.932813	0.431163	0.348594	0.565221		0.171004	0.545656	0.27841	0.844053	0.168316	0.543369	2.80592	3.75257		0.687551	0.160376	0.574261	0.22396	0.00954656	1.7391	0.326179	1.30217		0.000291183	1.63317	0.323004	1.20385	0	0.85655	0.00355591	3.18041		0.016408	88.6544	1.57509	98.8091
	7.30469	0.0270598	14.5676	1.86	0.642165	0.500495	0.850959	4.4331		0.55906	0.847076	1.33882	1.1843	0.419036	0.213579	0.258437	15.8382		0.343533	0.446149	0.516573	1.00683	0.0342041	0.437513	0.767485	2.87634		0.595259	0.941011	0.599779	0.140493	0.000639414	1.51283	0.352561	1.21069		0.073225	3.29514	0.0118879	1.38238	0	0.955452	0.538885	2.84214		0.230323	149.601	2.68509	94.7199
	5.66596	0.120864	49.3541	0.0804282	0.691624	1.76411	6.24556	0.372219		1.13271	25.1735	1.43336	7.32944	1.52287	1.40012	0.192815	1.64477		1.02843	0.739366	2.01256	1.30322	0.139328	0.403126	0.127803	0.501899		0.797818	0.552513	0.715081	0.864913	0.00703142	1.98019	0.359664	1.39143		0	2.56682	0	11.6618	0.0380627	1.32686	0.00965952	2.06335		0.186648	217.867	1.17248	70.0681
	8.16669	0.0388862	35.2642	0.361917	1.02426	2.46553	11.686	8.48539		2.05296	37.1367	3.02228	167.834	0.427586	2.25591	0.210866	2.64591		1.94365	1.48375	0.193189	0.671629	0.240913	0.539173	0.151452	0.590909		1.00733	0.099948	0.659189	0.235185	0.00734519	1.8238	0.466627	1.74794		0	2.24649	0.00714087	1.38739	0.306197	1.40924	0.00597034	1.84591		0.267653	140.546	0.428183	70.1982
	23.023	1.27135	62.2367	0.214908	0.376247	1.03083	1.34351	1.16557		2.82792	8.1193	1.76604	20.4884	1.15638	72.0674	0.424604	17.1217		6.51707	5.03455	0.0622911	0.650141	0.564882	0.536901	0.127027	0.558171		0.906736	0.138894	0.605597	0.0752671	0.000940473	2.39248	0.486505	0.984631		0.00308034	2.2853	0.0105325	1.81274	0	1.71384	0.152766	3.14945		0.0272689	282.498	0.169038	49.7042
	18.7067	1.20033	65.1265	1.54769	0.584257	0.493271	2.05104	1.07879		2.3785	1.36776	2.95779	31.6215	1.65929	18.7879	0.477176	10.3953		0.0316628	0.439566	0.0269821	0.705236	2.23924	1.49134	0.25424	0.713026		1.17606	0.264701	0.67645	0.0779996	0.0387304	6.894	0.624655	0.810937		0	3.93751	0.0581523	1.73488	0	3.19745	0.0105322	2.94971		0	1.62685	0.0336207	49.0782
	4.1056	0.00950371	12.4704	0.128098	0.423895	0.0629732	1.36175	0.352866		11.7238	1.99369	13.8687	4.64638	2.12601	37.4502	0.589028	3.09284		0.194615	0.371132	0.227368	0.780863	0.195774	0.551015	0.502952	0.757792		1.17389	0.147248	0.728466	0.190782	0.0282789	5.36507	0.613931	0.832664		0.0404607	2.69774	0.772947	1.80653	0	5.87893	0.641742	3.41279		5.15037	9.83739	0.0126826	25.5353
	4.41767	0.00689354	9.80112	0.113539	0.338394	0.0589558	1.5066	0.0446428		1.90795	0.163574	3.92823	9.04978	10.9374	376.894	1.08675	69.8075		0.210388	0.335104	0.232736	0.936371	0.230088	0.759348	3.36531	2.72773		1.89368	0.142639	1.39381	1.09854	0.0197941	3.56673	1.0373	1.7126		0.00931839	1.73687	0	1.07764	0.0650705	1.32002	0	4.65348		0.00364109	5.212	0.0151815	16.1212
	4.4387	0.0186196	12.0029	0.0285679	0.200367	0.0417521	1.03081	0.248092		0.436544	0.658649	8.53611	2.75011	0.688638	0.0396362	0.362933	128.318		0.137038	0.368637	0.309544	0.896549	0.238399	0.869036	0.0703159	0.533874		3.72362	1.95538	2.69471	0.206598	0.0112247	1.5147	5.77483	3.61222		0.00176517	2.40931	1.68748	1.82052	0	1.4323	6.01458	3.134		0.0177934	2.01543	0.0675074	6.87556
	3.4024	0.0104021	9.66704	0.0775391	0.359454	0.0525278	0.945474	0.0900342		0.373758	0.296688	12.0936	6.44678	0.691637	0.081815	8.30207	392.511		0.240487	0.51329	0.568978	1.03332	0.205009	0.869135	0.194038	0.463407		4.48312	3.9758	3.80776	3.73455	0.00107493	3.30149	2.69879	1.62296		0.00204242	1.99846	3.19697	4.48842	0.166208	1.51697	0.434571	3.33211		0.0422324	35.9856	0.0111213	4.40358
	4.90635	0.131098	7.75605	0.0981001	0.468481	0.456966	5.04963	1.08488		0.610191	0.201522	0.731232	0.0515428	0.351881	0.606549	0.856334	1.93412		0.24409	0.637273	1.7678	1.67481	0.159631	0.466148	0.32513	0.599246		0.150408	0.535154	5.14825	6.97294	0.407682	39.946	0.0119579	0.416168		0.0623639	2.07166	0	0.919044	0.00380139	1.73007	0.113461	2.20581		0.0243397	71.6098	0.000369493	0.196945
	3.57887	0.00873276	12.9855	0.156783	0.4763	0.325586	8.62076	1.64798		0.547247	0.240412	0.642398	0.347916	0.482978	0.181748	0.698757	0.32144		0.946924	0.709104	0.197529	0.735643	0.186376	0.439209	0.370343	1.06429		0.339532	1.03833	0.290933	2.52868	0.00877696	2.80351	0.358309	1.37142		0.0164031	2.26128	0.0515006	2.4543	0.125909	1.90465	0.0191201	2.82141		0.565971	113.801	3.9772	54.6879
	5.02057	0.100871	12.3479	0.171313	0.365578	1.54759	3.00883	3.42475		0.6966	0.988528	0.695229	0.274854	0.612225	0.562159	1.34815	7.22166		0.968408	0.774953	0.176149	0.803579	0.093569	0.277648	0.933284	1.36167		0.37845	1.11709	0.446894	1.52781	0.000670446	1.06572	0.439375	2.55872		0.0752588	3.06815	0.011602	1.54525	0	2.41027	0.217932	4.47242		0.0388582	136.373	4.83579	72.6228
	6.92261	0.126035	17.6402	0.0330806	0.944294	0.112998	1.36797	3.09905		0.527001	0.189633	0.71999	0.128603	0.809164	6.54659	0.83916	0.0664117		2.99401	1.73852	0.177322	0.720347	0.0717028	0.345792	2.32406	2.28943		0.633675	0.786314	0.515286	1.74939	0.00669499	1.3314	0.448643	2.56762		0.0496448	3.67944	0.0444264	1.46962	0	3.88331	0.00347187	7.14344		0.0257979	65.8474	2.69067	61.3447
	5.08345	0.0833563	19.3711	0.0589528	1.04231	0.355284	1.77415	0.63033		1.03713	0.595249	1.44844	0.192624	0.866366	0.746326	0.784184	0.224344		1.8679	0.63634	0.125959	0.743907	0.217512	0.454522	0.479342	2.2191		0.542537	0.92768	0.529273	0.173405	0.00435912	2.09273	0.399679	1.942		0.0558503	2.07472	0.0265263	1.49084	0.00117934	0.565355	0.0185621	3.12192		0.0758753	166.575	3.08648	94.3321
	11.6485	0.0453969	110.78	0.413106	0.758239	0.0611619	0.670298	0.242825		0.258813	0.0792706	1.22204	0.324417	0.92227	0.870725	0.43276	0.422729		0.281472	0.408357	0.236562	0.919861	0.393244	0.757965	0.272019	0.570165		0.548818	1.70838	0.56689	0.158555	0.000624933	2.72486	0.415869	2.31001		0.280166	1.32198	0.0110097	1.6617	0	0.811108	0.919506	6.26845		0.0195314	130.803	3.58239	96.8885
	12.6294	0.0567166	54.9638	2.06853	0.474372	0.409316	0.288912	0.046681		2.0241	20.1765	1.8295	0.329691	1.32076	1.0394	0.490206	0.54302		0.117416	0.315	0.326653	0.778812	5.03417	0.713636	0.0754442	0.45332		0.589802	1.29191	0.652672	1.10391	0.00192712	2.0912	0.324215	0.79238		0.594109	5.80957	0.776356	2.11834	0.11051	1.24065	0.00134789	1.45782		0.00980559	204.999	2.44352	75.3139
	4.46736	0.416961	12.2621	0.0879861	0.625272	0.0385737	0.594996	0.0683813		3.12364	4.33595	1.6177	2.1772	1.94912	14.5197	1.18207	5.89773		0.0796847	0.318044	0.804203	1.01997	0.210463	0.68785	0.37199	0.578136		0.575176	0.0818542	0.685565	0.362926	0.00242836	2.42351	0.322748	0.746271		0	1.68903	0.951963	0.386967	0.114847	1.92958	0.0145225	2.13518		2.2263	237.316	2.48095	123.192
	4.3189	0.0139115	7.53868	0.0534609	0.473435	0.463503	3.20326	1.72152		3.73785	12.7321	2.48911	1.12346	3.37339	30.2312	1.27712	38.7658		0.107461	0.396461	0.937731	1.78189	0.18102	0.641207	0.549948	0.95437		0.806422	0.388558	0.742701	0.0949347	0.00123306	2.83482	0.452906	1.27355		0.253783	1.69537	1.53987	1.47366	4.44094	2.55563	0.0383014	2.25725		0.360682	10.1681	0.268435	80.2821
	4.24321	0.00981217	6.4523	0.0192542	0.428521	0.0752671	3.67289	0.619751		1.25231	0.464588	1.84423	14.069	2.12755	95.3506	0.909327	4.36939		0.338477	0.43842	0.176298	0.671721	0.174597	0.704111	3.16694	2.18556		0.873826	0.120348	0.682133	0.0768978	0.000322907	1.90115	0.444378	0.813049		0.0178936	2.11323	0.0962427	0.657072	2.34952	2.7841	0.0960256	3.38272		0.0327363	20.2117	0.0139834	102.359
	5.15438	0.0182532	9.2637	0.0838024	0.956463	0.114357	3.35189	0.822861		1.06374	0.272356	2.2942	1.22849	19.7951	979.507	1.21379	4.00523		0.480891	0.744969	0.144145	0.639059	0.14905	0.605193	4.74039	6.54906		1.19314	0.276215	0.682148	0.173126	0.000936247	1.78955	0.437374	0.717014		0.00604176	2.14217	0.113229	1.85808	0	4.24984	1.54939	5.36449		0.000790221	12.5217	0.145977	61.1912
	4.70182	0.019416	7.01108	0.31719	0.300513	0.0822822	1.85092	1.10819		0.454205	0.388755	1.62208	18.0437	8.78783	133.738	3.21821	57.297		0.668959	0.676004	0.0690274	0.564324	0.193051	0.519559	0.315673	0.765947		1.20089	2.50091	0.806999	0.13327	0.00708645	1.31874	0.549269	0.752132		0.0104894	2.53492	0.000182161	1.1838	0	2.08644	2.74354	10.1186		0.000587773	34.6992	0.0774918	55.6278
	4.54313	0.00891265	7.50922	0.176845	0.361386	5.11649	0.46095	2.92175		0.6849	1.0072	3.0986	11.9277	5.08076	16.7745	5.32127	2.97483		0.980004	0.471407	0.227594	0.752007	0.100676	0.359043	0.234351	0.521609		1.31494	0.622274	0.635326	0.143161	0.0922528	17.097	0.884258	1.33771		0	3.01295	0.237936	0.662317	0	4.68055	0.887636	6.44537		0.00747308	34.2056	0.157464	22.9195
	5.00331	0.011755	14.5109	0.177736	0.241009	1.26722	1.12251	1.03464		0.475391	3.33127	4.48153	5.51524	0.404447	0.326352	2.43424	7.01381		0.0785209	0.37358	0.106587	0.6673	0.072712	0.353381	0.130747	0.65097		2.98553	0.65776	1.62277	1.24412	0.0504204	6.46892	2.13653	1.52234		0.0176246	2.54925	0.0151009	0.769379	0.243307	1.71863	0	9.71985		0.00990503	48.8077	0.00205174	17.4961
	9.11128	0.0478182	22.5003	0.122531	0.478338	0.672294	0.772626	0.479708		0.694467	0.809014	0.877306	0.417086	1.1452	1.11219	3.90786	15.3411		0.0587068	0.222342	0.376712	0.773892	0.0339238	0.239869	1.06443	1.21452		1.77787	0.164593	2.7674	0.285958	0.0159606	2.39127	2.50125	3.03488		0.00303081	1.45112	0.0235116	2.45559	0.0136614	2.30318	0.00312449	1.59617		0.0111024	128.55	0.070491	54.5156
	8.03322	0.0163646	49.007	0.0946558	0.683537	0.258905	0.243339	0.044199		0.840084	0.778809	0.834686	0.135581	0.427848	0.47932	0.804024	0.348303		0.0634772	0.397498	0.72576	0.65448	0.159156	0.254392	2.44255	2.17722		0.116074	0.0604932	1.97657	0.198038	0.0313548	3.40476	0.512383	1.76955		0	1.25093	5.5377	4.28711	0.0137662	2.11607	0	2.56852		0.0862962	209.768	3.43988	11.3486
	13.3181	0.016859	25.0986	0.129389	0.744352	0.81936	0.379785	0.0796332		0.670859	0.409033	0.830183	0.191922	0.801562	0.503275	0.903312	1.23827		0.201148	0.513679	2.71009	2.9342	0.75008	0.596452	8.38137	7.07672		0.37951	0.696891	0.303531	0.204814	0.00843838	2.56587	0.356845	1.58177		0.167551	4.49437	25.8434	4.30142	0.816957	2.12167	0.0336786	1.92878		0.00224748	164.453	0.00146697	0.380862
	33.7623	0.0723735	39.5605	3.6666	0.941674	1.97373	6.3976	0.968159		0.531784	1.64194	0.641954	0.186554	0.86644	5.53193	0.786693	0.110108		0.437466	0.633276	0.044411	0.594121	1.59311	1.82307	0.517722	0.651313		0.54812	1.16952	0.471933	1.69887	0.00989696	1.3985	0.374437	2.57288		0	2.18348	8.65827	4.17125	0	3.78268	0.152911	2.733		0.0723884	126.32	2.89981	103.409
	7.25841	0.018025	8.64748	0.10338	0.173021	1.31149	3.14604	0.476588		2.49178	11.7449	1.49028	0.605655	1.42047	0.249045	0.627702	0.120499		0.710904	0.744792	0.158918	0.473287	0.214545	0.649789	0.569595	0.782629		0.504583	0.91642	0.4704	1.51531	0.0121207	2.65571	0.427928	3.32116		0.0620793	2.42003	0.319357	2.04279	0	1.52547	1.74991	6.11585		0.0757652	119.125	3.21858	116.464
	5.21465	0.0243929	6.47661	0.0714506	0.191257	0.548365	3.61186	1.9439		2.81611	3.25695	1.11466	2.56948	0.338198	0.681115	1.21637	0.0960122		1.23161	1.12645	0.0593575	0.611961	0.121781	0.537717	0.840284	1.24294		0.480904	0.987209	0.395728	1.61028	0.0056667	1.70491	0.478563	4.02124		0.00910173	2.46232	3.23553	1.38845	0	2.17206	0.00460824	10.3456		0.0113795	171.239	2.99195	85.4362
	4.26063	0.0266225	4.3631	0.0301345	1.98724	1.29639	2.71856	1.75342		1.30825	0.685429	2.62785	8.14135	1.20941	9.11736	0.662644	0.96591		3.16631	2.99132	0.427795	0.765305	0.147318	0.445755	2.37009	3.88772		0.478834	1.05186	0.516887	1.53619	0.00780002	2.03204	0.469144	3.55773		0.019522	1.78295	1.42007	1.1672	7.58434	3.50845	7.0778	8.5066		0.0135607	5.34469	3.6711	96.529
	5.54338	0.01509	5.7331	0.0497808	2.21735	2.30594	1.34634	0.608228		16.7791	8.57474	2.44212	4.56646	1.08404	0.10801	0.696804	0.5952		0.0715563	0.409949	0.462588	0.72998	0.110484	0.333257	6.39295	8.5936		0.469757	0.0711904	0.463728	1.46239	0.00938147	2.6651	0.415407	1.21749		0.00177796	2.36216	0.0481883	1.18268	6.12846	2.41701	0.393326	2.44606		0.0702777	5.38018	2.87676	85.3461
	6.05826	0.0145861	8.59	0.0532311	0.456748	1.24224	1.34051	1.6221		5.90278	8.40321	2.926	2.41852	1.71561	7.61054	1.34177	7.97873		0.0815463	0.511317	0.818042	0.941799	0.0122911	0.273108	1.03038	1.11918		0.621301	1.23755	0.55465	0.894032	0.00375562	2.06156	0.398617	0.926358		0.0560574	1.31726	0.0270074	0.300886	0.253311	1.68664	0.0381988	3.12287		0.00107865	12.6462	2.55244	74.4701
	6.79242	0.00900323	11.5981	0.0990048	0.697051	0.0906001	0.253583	1.05016		0.567665	1.42436	3.81597	4.97703	2.13763	66.8093	1.47144	64.4684		0.336424	0.419516	1.38139	1.72669	0.0276384	0.28369	1.40922	1.68192		0.864906	0.077356	0.500242	0.815652	0.000911813	2.25036	0.388428	0.864341		0.0721631	1.15247	1.32028	1.34173	0	1.19162	0.151389	2.18225		0.00154761	50.988	2.4817	118.474
	8.70678	0.0326051	10.7912	0.176836	0.248732	0.391071	0.191659	0.702321		0.788688	0.434588	11.89	37.1711	3.77911	136.459	4.13804	98.6232		0.104355	0.172933	0.174747	0.506688	0.0756519	0.340652	2.77036	2.65225		0.931912	0.175988	0.688844	0.649934	0.000723316	2.5849	0.466297	0.77317		0	2.24053	1.00667	3.28617	0.0132563	0.885456	0.00120051	3.60889		0.00224982	64.2012	1.98736	87.7137
	8.55602	0.0385298	15.5548	0.120235	0.37063	0.333999	0.424579	0.363261		0.505161	0.471113	10.2591	23.7401	12.8387	2.28596	1.47574	2.25844		0.339474	0.678321	0.277393	0.675927	0.0799505	0.309923	4.22161	4.10127		1.3384	0.0610593	0.789936	0.577909	0.00187446	1.95436	0.534488	0.819885		0	1.56932	0.538067	1.06811	0.72131	1.44798	1.08671	11.7354		0.0108433	149.833	1.00601	90.1563
	10.3383	0.0840278	18.1369	0.763504	0.312759	0.215336	7.02778	7.90712		0.735487	16.5012	4.39585	2.29898	0.193918	0.120933	2.71061	5.407		0.798082	1.13451	0.150504	0.586251	0.511671	0.651826	1.87288	2.66219		1.1857	0.0978226	0.757751	0.0826847	0.00396039	1.4438	0.586919	1.53284		2.04057	0.473516	0.369409	1.03543	0.188643	3.34724	1.21631	3.54022		0.0246739	148.432	0.0435014	49.1164
	12.4601	0.0552416	21.0886	0.257682	0.693615	3.86967	5.43626	2.41185		0.533751	3.70473	1.61837	0.786864	0.777265	0.578973	14.4457	2.01356		1.758	1.43409	0.509754	0.703201	0.969026	1.55555	4.13064	3.63433		1.48572	0.302986	0.827943	0.17814	0.0150356	2.44399	1.23775	1.81132		0.00138572	1.18766	0.338808	0.793409	1.13973	3.79257	3.64958	14.0632		0.154898	169.583	0.0727187	30.6511
	16.059	0.534522	25.9719	0.0920798	0.122296	2.12275	1.58689	0.203874		0.5813	6.34744	0.803893	0.237279	1.0747	0.16198	2.6561	51.616		1.43427	1.48552	0.933823	1.1192	5.75388	2.94111	2.45055	3.3669		4.2752	0.411817	1.2313	0.0833721	0.0457609	5.97978	1.77218	2.14097		0.00449727	1.8122	0.190946	1.03141	0.432841	4.91124	1.19831	3.8925		0.161935	136.38	0.0246154	16.7867
	13.4078	0.0647174	11.798	0.0464818	1.28161	1.50087	0.912633	0.141508		0.809142	0.521784	0.735825	0.109527	0.834418	0.192509	4.29637	146.782		0.715565	6.04781	1.22653	1.77119	0.189607	0.484206	4.51471	5.87723		18.3172	4.68369	2.36585	0.282851	0.00638224	1.43357	3.11912	3.24933		0.19257	1.95147	0.0245826	0.815188	2.06969	4.91475	0.00148235	1.31145		0.0208195	166.739	0.041256	10.1342
	7.76436	0.0317435	8.60496	0.0353019	1.4009	0.666039	0.27677	0.306525		3.82398	3.88185	0.652599	0.120164	1.12379	0.269483	0.863721	0.510044		0.327569	1.02655	2.42279	1.82236	0.203966	0.501421				0.0495344	0.0697999	0.189505	0.561362	0.00209097	1.48395	0.428935	2.14056		0	1.44315	1.11856	0.468913	0.371712	2.40128	0.657826	3.14258		0.0106453	158.038	0.0256738	15.0658
	6.33088	0.0246336	4.00075	0.0240215	1.80336	7.06363	0.593991	0.455366		1.57056	7.35702	0.908587	0.388427	1.41743	0.810335	0.797138	0.364072		0.541933	0.771561	0.360907	0.544406	0.0267979	0.373343				0.104635	0.246069	0.111886	0.307988	0.0255067	6.99426	1.92332	21.9597		0.000822252	1.69581	0.106259	0.93812	7.27946	2.27541	0.0577032	5.24572		0.745976	79.1077	0.0768647	10.0406
	5.77623	0.0136654	7.02255	0.123885	0.994967	0.321899	0.546763	0.0818534		1.59336	8.13225	0.93582	1.17586	0.950692	0.17711	0.632767	0.382093		0.65318	0.57538	0.366013	0.603223	0.0192973	0.26764				0.318475	0.501592	0.0835554	0.294976	0.00908343	2.93255	0.445999	2.49996		0.00113251	2.29392	0.0810078	1.27905	0	4.55797	0.0406763	4.7096		0.0639318	6.69071	0.000801792	0.0669053
	8.54742	0.0296898	7.86607	0.0251719	0.325786	0.0629696	0.312557	0.407726		2.58926	18.3559	1.3166	1.85702	1.19188	3.673	0.689533	0.166543		0.864477	0.628676	0.12213	0.646225	0.0235924	0.249715				0.456369	0.187494	0.500873	1.39686	0.0104608	2.61692	0.423753	2.04064		0.400137	2.55835	0	6.25436	6.61114	8.06895	1.47075	14.0355		0.142831	9.90908	2.53609	92.6576
	9.86362	0.383507	7.70853	0.0627189	0.122186	0.305539	15.4675	28.0378		1.32887	0.851902	1.14331	17.7301	1.17734	0.0930823	1.09738	2.34225		1.33087	1.58432	0.779507	0.943317	0.13768	0.263059				0.397506	0.0659181	0.43704	1.70816	0.00307629	2.96023	0.404109	2.10031		0.0279748	2.54037	1.96063	2.61616	3.16918	6.51482	1.81729	8.90508		0.00155539	22.0347	4.01087	100.44
	7.77357	0.0868435	10.4534	0.119139	0.164944	1.14444	4.67097	1.33197		1.9655	21.1221	2.13444	2.3485	1.61963	0.648556	0.975466	0.231681		3.25691	4.2903	2.28244	2.04126	0.0394538	0.226768				0.405192	0.105201	0.464989	1.89322	0.00566657	1.61957	0.398168	2.7936		0	4.1238	1.00876	3.03272	5.56504	4.27649	1.15434	14.9864		0.012586	26.9533	3.54625	92.0011
	10.3972	0.043433	14.4276	0.0752512	1.76211	3.01391	4.59126	6.15269		0.10669	30.3351	2.94684	50.2578	6.20314	13.8932	0.874736	1.55055		2.52772	0.450604	3.5261	2.53534	0.130468	0.466308				0.432746	1.27643	0.539142	1.6877	0.00031863	1.96549	0.43826	3.20997		0.628237	5.59134	11.6561	1.44855	0.167785	3.29961	0.676013	1.41363		0.00069933	44.6617	2.64192	104.231
	12.677	0.112196	17.4971	0.142724	1.44918	1.17934	2.08908	0.266649		3.70019	5.36846	3.05096	35.6196	4.12563	21.6462	1.2142	10.6702		1.7138	0.915919	0.47631	0.529101	0.582194	0.763776				0.470146	0.925826	0.443488	0.467725	0.00620385	2.69189	0.368258	1.45095		0.0343558	1.30677	11.0825	1.03407	8.73269	3.31959	84.8161	2.40002		0.0666341	74.0295	1.01912	86.3542
	21.442	0.043713	21.0831	0.209083	1.79428	0.117556	1.16266	0.139871		0.407011	0.327675	24.272	43.3559	2.21324	81.1452	2.38178	26.2837		3.37531	2.16569	0.490319	0.621475	1.35092	1.70741				0.485047	1.23507	0.514143	0.648474	0.0116194	2.93751	0.448277	1.32997		0.00940751	1.3283	0	4.18612	0	16.7451	1.00128	7.62048		0.0846848	113.725	2.82925	84.2667
	22.3045	0.0415092	35.4011	0.056045	1.84263	0.849782	0.782609	1.79644		0.468515	1.33721	4.63958	2.76547	4.95265	25.6033	3.08009	20.3085		1.37807	1.36791	0.56819	0.860348	0	0				0.742313	1.00386	0.515782	0.610567	0.00499039	1.63884	0.386271	0.89492		0.0539856	1.26304	3.73273	1.76181	0	6.17407	1.40178	11.5685		0.018124	153.937	3.18694	103.451
	15.8065	0.0429614	7.24864	0.0106759	0.0787517	0.338727	0.0999951	0.511132		0.292809	0.324981	1.94348	0.692547	0.267947	0.572591	1.55867	8.53079		1.59407	1.73641	1.17454	0.888262	0.0899851	0.296451				0.907545	0.462318	0.575316	0.0895998	0.0078741	2.1912	0.499845	0.979788		1.2438	1.9961	0.675549	0.737292	0	6.60425	4.52278	22.5634		0.0508481	192.008	1.84543	111.66
	8.89727	0.0206986	7.16799	0.0285852	0.513783	0.0848905	0.138549	0.0674746		0.852825	0.46775	18.2792	24.7743	0.622757	0.191252	2.55408	9.5719		1.49725	0.359789	2.71434	2.21105	0.0893391	0.35147				1.05315	0.788225	0.67679	0.788304	0.000710902	2.00805	0.81367	0.834756		0.00647569	2.44054	1.09797	1.43995	6.92388	10.3984	0.304148	25.061		0.046251	108.825	0.543923	91.404
	8.02588	0.0141502	7.40826	0.0428253	0.914943	0.357701	0.0938941	0.204894		0.68707	0.786608	2.83866	3.05203	0.734691	0.193721	2.5407	10.9275		3.17863	2.47454	4.23078	2.68831	0.108035	0.341609				1.05354	0.0747552	0.668127	0.0604511	0.000864525	1.30075	2.27974	3.80737		0.0402293	1.81363	0	0.893897	4.37994	7.97446	2.77254	2.12058		0.0335537	190.201	0.575293	78.7817
	10.473	0.0314751	8.9909	0.0660949	0.416042	0.0652302	7.61744	4.41118		1.64903	40.6747	1.14275	0.510211	0.610483	0.11271	2.03799	57.7778		4.1384	1.16127	0.657484	0.711498	0.109254	0.29348				1.20467	0.131458	0.777484	0.293882	0.000493581	1.32161	1.49032	0.944806		0.0102707	3.54288	0	1.40502	0.342961	0.506605	2.88238	7.82297		0.159442	17.538	0.120947	36.0732
	9.25378	0.0426247	8.24339	0.0627965	0.286698	1.06597	12.2853	18.1341		2.07997	123.136	0.884044	0.188772	0.814104	0.176689	9.63851	3.46915		0.318244	0.792856	0.613249	0.518065	0.0146111	0.280445				2.38373	0.399884	1.49428	0.263973	0.00101228	1.17775	2.16944	2.19686		0.0735277	4.30702	0	1.11482	0.0363862	1.14914	12.8265	7.29335		0.0423877	42.5357	0.0235864	23.1375
	12.2915	0.461096	15.3113	0.333907	0.357404	1.30378	5.2205	3.83283		0.849936	0.0927757	0.582308	0.0579631	0.959072	1.09083	1.27608	0.166313				0.963993	0.744147	0.145165	0.3492				6.38475	1.36823	1.34999	0.305013	0.0126749	1.7757	0.793813	2.99192		0.467916	4.87126	0	1.84764	0.000692482	1.8591	14.8683	15.3538		0.013235	9.60408	0.0165574	14.3887
	10.5634	0.509098	17.3137	0.100363	4.19776	0.130335	4.41274	0.32819		2.06862	29.5128	0.706152	0.209299	1.25598	1.7067	0.909941	0.12939				2.32188	1.58364	0.0539929	0.385108				0.283119	1.7534	0.0597921	0.135258	0.0106079	1.79211	0.31747	0.685112		0.903935	6.58685	2.9995	0.977902	0	3.01176	0.932312	4.45055		0.00782248	8.03918	0.036985	24.8645
	14.8126	0.103549	19.3193	0.262297	8.9318	0.983832	1.08415	2.63505		4.03254	78.2157	0.962904	0.637418	1.89517	0.854213	0.747729	0.157634				9.61909	5.51396	0.259923	0.474606				0.47865	0.93769	2.04083	5.15526	0.00194353	3.05002	0.436308	2.48352		0.0834813	2.31882	0.434285	0.869469	0.00785064	3.54588				0.00263818	9.58686	0.156044	7.46312
	19.8831	0.693912	21.1692	1.03378	4.60646	4.97433	1.47428	3.54931		4.85461	11.4179	0.959359	0.400619	6.26927	2.77234	0.51445	1.22384				0.923026	1.04973	0.802697	0.995676				0.458191	1.50692	0.0650406	0.0730283	0.0118046	1.9244	0.353736	2.33411		0.0766808	0.278331	0.279682	0.797505	0.00335264	0.556991				0.00266285	32.8155	0.0170285	5.04313
	17.8572	1.27723	16.3993	0.998789	1.48137	1.02322	1.90825	2.66316		2.52201	6.32049	2.81957	13.5627	0.676235	1.00185	0.737013	1.01242				4.80122	5.54233	0.903186	1.04187				0.47238	0.473433	0.447155	1.07097	0.0188498	2.98688	0.461178	1.50301		0.362501	1.13117	0	3.65222	0.0786635	0.778013				0.0184546	51.81	2.71276	79.9628
	23.041	1.35536	35.2373	0.286315	2.33174	0.308332	0.176832	0.326711		1.004	5.56055	3.57891	44.0699	2.5825	21.1149	0.923649	73.4282				3.84473	1.72847	0.0299035	0.25558				0.516253	0.751785	0.405078	1.55426	0.0146254	2.83429	0.465849	1.97367		1.18218	1.2643	0	1.25016	0.0149334	1.88585				0.165621	114.722	3.65855	89.026
	17.1333	0.180435	30.5943	0.104785	0.044197	0.189579	0.090859	0.123488		1.40371	1.36312	3.92727	14.1282	3.00592	53.1317	1.87194	42.2396				4.1476	0.710415	0.152313	0.363213				0.419904	0.627071	0.533251	1.82447	0.00253748	2.12382	0.341332	1.05294		0.082585	3.40381	0	1.01877	0.042751	3.13253				0.0168924	80.1469	2.55074	101.422
	14.1558	0.0208645	9.83076	0.0624887	0.271655	0.540586	8.83063	10.3475		0.766675	24.0811	4.12665	25.7762	5.89689	93.8476	0.937185	1.3877				0.017489	0.5359	0.046834	0.249681				0.468011	1.00246	0.516582	0.152148	0.000843922	4.82985	0.340017	0.907915		0.067917	1.87195	0.0838668	0.782993	0	2.94765				0.012241	67.0991	1.94457	101.631
	14.2783	0.179269	14.0329	0.112065	0.0627057	0.100858	4.48119	3.31398		1.96597	1.18778	6.37872	20.3511	20.8135	84.494	0.656452	2.43629				0.0923123	0.525946	0.0145437	0.327525				0.527271	0.0865896	0.459922	0.186227	0.000543582	2.65831	0.424863	1.1043		0.0605636	2.39815	0	1.23366	0.277358	1.04951				0.0084551	120.257	2.8617	90.9872
	17.1244	0.181166	9.27238	0.0658001	0.463299	0.810555	0.659859	2.5804		0.956646	7.84198	3.88365	61.2938	0.362355	1.4399	3.34836	55.1184				0.0755795	0.484713	0.0991583	0.279483				0.588845	0.194078	0.440152	0.0648682	0.000659604	1.70911	0.381835	1.08663		0.849768	3.29397	0	1.22635	0.776088	1.79589				0.00671872	178.982	4.16471	76.4131
	18.7093	0.11503	11.4917	0.0185389	0.652896	0.946747	2.05402	10.5794		0.90772	4.26503	21.3244	9.70143	0.589108	2.7576	3.82223	4.035				0.0106881	0.466366	0.0758913	0.289905				0.896205	0.682869	0.443065	0.0840401	0.00949028	2.81603	0.570862	0.537213		0.357322	6.77324	0	2.16321	0.465577	1.70889				0.109083	6.21562	5.51763	141.994
	14.9102	0.0814873	10.7222	0.0386864	1.34166	1.24415	0.157522	0.899562		1.48772	2.5748	0.972267	0.629414	0.868208	0.690876	2.8036	64.8613				0.0353997	0.427399	0.291179	0.70408				1.09971	0.941707	0.581701	0.872797	0.012441	2.77655	1.13757	1.85677		0.0949882	1.02488	0.150184	0.856704	0	4.19014				0.173606	8.48047	1.66671	114.254
	13.3872	1.64502	15.3623	0.216517	4.46176	0.159805	2.48	0.86018		3.40114	5.86278	1.0587	0.224829	0.388165	1.66266	6.17836	138.552				0.0263976	0.392938	0.684123	0.484505				1.16838	0.28144	0.733538	0.0972356	0.00508025	1.2484	0.0352557	0.0300485		0.340306	0.636366	0	0.497532	0.0500563	0.846364				0.0061943	15.4586	1.58506	69.602
	27.6352	0.157699	19.9817	0.161832	36.8376	10.0782	5.28266	4.25812		1.11861	14.6376	1.08281	0.34521	0.92575	4.339	1.18147	5.31187				0.0257614	0.408696	2.10993	1.30407				2.75325	1.544	0.67956	0.204877	0.000445826	1.2361	0.0131414	0.587985		0.00663096	1.94296	0.866427	0.755514	0.00135185	0.644861				0.00236693	13.0526	3.09299	58.4909
	20.8539	0.664227	23.1721	0.123616	2.29327	4.55144	6.29801	11.4955		0.372732	1.15669	1.73888	1.40266	1.31771	6.16437	0.761409	3.03046				0.046021	0.354775	0.169134	0.236965				2.43302	0.265664	1.04476	0.116942	0.000697824	1.19196	0.0316145	0.23253		0.1568	0.810004	0.141319	0.820647	0.0162217	1.25607				0.00660389	16.4979	1.5066	25.2359
	65.2561	1.48437	41.4747	0.663189	2.84973	0.23005	4.74309	5.36969		1.61286	23.5515	1.39057	12.9911	2.17838	2.26371	1.25212	6.80775				0.135031	0.452466	0.158675	0.43869				0.114411	0.15226	2.7987	1.0791	0.00466925	0.0973061	0.113164	0.664731		0.717706	6.92204	0.00174015	1.00037	1.6904	2.72545				0.000501987	12.3631	0.129942	12.6419
	39.2014	3.43917	89.3941	3.35512	3.65823	0.535306	1.19467	1.14359		6.34774	29.4099	1.07159	0.254936	2.01935	0.186741	0.647225	0.277651				0.0928045	0.551482	0.234067	0.455079				0.258338	1.97901	0.309654	0.260911	0.000927851	1.21772	0.333809	1.33836		1.57713	4.77899	0	1.5714	2.60135	10.4601				0.000410994	8.01409	0.278918	14.0036
	17.63	0.136314	19.5886	0.0957347	1.25021	0.0662667	1.56298	0.396028		1.53069	0.527098	1.17888	0.564615	0.806788	1.95734	0.806456	0.156935				0.193575	0.347011	0.255404	0.52312				0.0339549	31.5334	0.118472	0.0842884	0.0270091	4.12923	0.377833	1.50979		14.8891	15.5671	0.0249102	1.81942	0	1.60347				0.00644628	13.9484	0.121678	16.3301
	18.8947	3.28243	11.5716	0.0535682	8.28777	2.9549	0	0		1.2996	4.00696	3.5155	3.28105	1.19806	6.20344	0.76631	44.1216				0.0161111	0.451161	0.27757	0.482254				0.422005	0.968107	0.0743162	1.50771	0.0027092	2.43499	0.413763	2.19439		0	8.08623	0	1.37792	0	1.41571				0.00794112	30.8137	0.360201	7.25038
	18.2306	6.8857	12.9879	0.0348798	7.68176	0.462609	0.392306	0.541974		1.06695	0.340786	3.54911	0.396896	3.46855	2.86861	0.897334	14.9413				0.0115626	0.367672	0.448025	0.472838				0.452804	0.990368	0.0138422	0.29381	0.0115906	1.42072	0.380849	1.90354		0.0669978	2.32177	0	1.82229	0	1.6269				0.00560304	46.3265	0.990576	12.7253
	18.5793	2.16481	8.51618	0.026654	6.55086	10.1012	0.17583	0.251665		2.63496	0.23273	3.79437	1.41093	11.7121	214.154	1.98019	16.2741				0.0126303	0.385294	0.94069	0.913978				0.480135	0.948074	0.439459	0.943535	0.0419837	5.81518	0.412397	0.972594		0	1.5001	0.00490355	0.801323	0	2.72126				0.00594314	39.8928	2.37385	119.088
	27.7605	0.0496845	12.9329	0.122437	1.84259	0.277294	17.6674	3.74875		1.84653	33.6259	9.09974	10.0116	24.3555	68.2677	1.44137	5.34408				0.0570189	0.433017	2.65764	1.13426				0.47531	1.11002	0.409824	1.45483	0.0288182	4.07849	0.3673	0.66262		1.22085	8.97452	0.00147243	1.52486	0.0137561	0.936721				0.0242396	89.5646	2.22698	97.0579
	30.9357	0.222621	17.9426	0.116401	13.6961	4.77654	9.888	5.58653		2.2929	14.017	6.08885	15.5762	0.34532	0.519541	1.44977	20.0611				0.0227594	0.441233	1.29246	0.38465				0.414158	1.0158	0.414799	1.24483	0.0117022	2.60922	0.353836	0.773354		0.29944	4.05884	3.55933	1.76304	0.00737319	0.796319				0.0206734	1.42005	0.812822	79.9329
	28.1565	2.22896	10.2991	0.0698316	0.573885	0.0517986	4.58458	1.27183		1.56488	7.95381	2.49223	12.5084	0.853719	1.38248	4.33075	53.2991				0.0185495	0.40912	0.804293	0.478898				0.406699	0.958663	0.446096	0.896496	0.0114217	3.58142	0.440703	0.472016		2.07127	6.7732	0	1.85355	1.67957	1.09115				2.66273	25.4353	0.790869	97.4413
	56.7775	0.177925	13.3128	0.1496	0.363232	0.0619317	2.28852	0.772394		2.30676	33.8465	1.64264	31.7719	1.64727	0.993951	3.46271	94.7708				0.0292535	0.403352	0.759792	0.52447				0.440123	0.911146	0.42283	0.133427	0.00356739	2.64549	0.421985	0.564459		2.51505	6.53615	0	0	0	3.96842				0.142314	1.13295	1.16637	82.0845
	34.4746	0.142421	20.5215	0.205194	0.572088	0.0303224	4.00257	4.72831		1.73704	10.6254	9.28413	9.036	0.917042	4.31883	11.4544	222.376				0.0682041	0.409541	0.768928	0.621482				0.632225	0.936122	0.462229	0.207574	0.00168548	2.41153	1.06669	1.25785		3.60814	9.65725	0	1.9254	5.93638	7.9769				0.00392374	6.37345	1.85058	91.3068
	49.8904	0.43872	47.4429	0.527063	0.0697107	0.347025	0.28127	0.275153		1.92404	3.25812	1.20719	0.330591	1.61385	18.6549	0.402794	10.9301				0.116306	0.487774	1.75366	1.03132				0.728827	0.118168	0.538487	0.146608	0.00724061	2.94217	1.78511	1.26931		0.143562	2.68195	0.00882044	1.66423	0.0695505	1.35082				0.00755436	9.17731	1.57055	83.2177
	170.666	9.40074	82.7549	0.718234	0.971531	1.35673	0.159081	0.414612		1.42248	19.7927	1.02177	0.641975	1.92741	17.6935	1.08389	6.79359				0.250041	0.470636	1.96876	1.06809				0.943266	0.0430575	0.71553	0.164802	0.0146417	3.46459	0.118648	0.0885676		2.86441	1.70093	0.187307	6.37055	0.418008	2.05901				0.00447578	9.63513	0.0581855	120.599
	37.2703	0.0653704	25.4561	0.037537	0.763259	2.09992	4.91061	0.186528		1.91995	4.28884	1.32187	0.451695	2.58547	4.09062	0.835286	4.35615				0.104263	0.689941	3.08092	1.09897				1.14206	0.262793	0.628801	0.0944841	0.00376208	1.03087	0.173218	0.0203307				0.112372	55.5964	3.85101	1.81144				0.000465659	5.67755	1.05289	29.552
	37.0868	0.10086	20.6287	0.0858667	0.423088	0.328869	7.38826	1.75176		7.03938	11.1975	1.12252	1.20014	1.61011	11.9905	0.97069	0.120083				0.0105186	0.403586	2.4516	2.95354				2.05525	0.807676	0.772553	0.629985	0.000409205	1.25901	0.0954568	0.60377				0.546608	2.36975	1.34833	2.2018				0.00398814	17.8529	0.18215	15.2033
	38.4728	0.0620459	32.8752	0.450563	0.600074	0.195608	0.95159	0.505771		4.06314	1.53052	1.05755	9.96653	1.51553	4.33148	0.771394	0.316164				0.00996091	0.33149	2.7365	2.83061				4.40547	1.04663	1.29298	1.35928	0.000590599	1.03102	0.291908	0.993244				0	4.29031	0	1.23214				0.019781	77.1822	0.105252	4.04373
	85.4425	4.50789	25.6067	0.310757	0.476694	0.290046	3.68668	0.331592		2.92802	0.677343	0.860153	3.18223	1.21328	9.87169	1.02365	4.93189				0.0151195	0.485739	1.67919	1.12417				0.0696659	0.0360117	0.896221	0.348258	0.0028851	1.03445	0.400655	1.11823				3.62499	1.56493	0.00816792	1.37236				0.0164099	49.3472	0.247424	2.97913
	43.4721	0.0590272	15.062	0.256684	5.92158	0.434804	2.35613	0.587577		2.45453	1.40772	1.82287	1.07198	5.31605	57.2663	1.53186	9.68661				0.0263072	0.515175	2.65309	0.735498				0.0781639	0.469707	0.219876	0.0218621	0.00422208	1.04564	0.337357	1.16894				10.9999	7.13936	1.93099	1.99799				0.00526986	16.8871	0.260913	10.5781
	25.7866	0.112884	20.6733	0.0430005	5.39059	0.333487	2.19037	0.780935		2.36371	13.5281	6.00098	9.68168	3.1351	20.7598	0.989488	1.5411				0.0130243	0.426805	1.76725	0.594977				0.39986	0.271382	0.0404531	0.0469158	0.00329042	1.99086	0.307662	0.906505				0.38891	1.09663	0	6.33922				0.0375272	35.7827	0.122821	7.56563
	34.7829	0.248099	14.0685	0.113274	0.241784	0.0505786	8.96626	0.381492		8.32723	10.7434	11.8379	12.2797	0.794135	0.172847	1.33118	0.384287				0.0142545	0.377211	1.68093	0.349149				0.430004	0.896575	0.0312632	2.5292	0.182218	5.23665	0.335742	0.648125				0	0.533703	0.697254	5.30813				0.458632	22.0244	0.6018	0.915352
	52.0679	0.155221	10.5273	0.108335	0.152687	0.0293936	8.13117	14.8185		3.36262	25.6409	4.75712	5.83322	0.288043	12.7313	1.40422	12.2485				0.0229489	0.44435	1.89261	0.305241				0.366567	0.655441	0.0935993	3.56283	0.00692238	1.92704	0.346773	0.103636						0.232562	1.84246				2.31766	135.489	0.376736	33.917
	68.5779	0.657069	55.6017	0.137461	0.357993	0.393949	1.23489	2.4177		2.38708	23.0168	4.04501	2.06666	0.929416	8.37012	5.0498	306.025				0.0287125	0.65125	0.970113	3.4422				0.445971	1.10205	0.430068	1.08119	0.0327089	2.18578	0.410881	0.476145						0.00967058	1.74911				0.113563	12.639	0.137897	64.1748
	41.9843	0.339158	101.21	1.27954	0.0881342	0.320731	1.35564	0.824994		2.78655	1.46812	8.14332	43.936	0.66486	4.44456	2.02163	59.2488				0.0368521	0.556267						0.445765	0.722307	0.370081	1.04701	0.200554	28.6971	0.366538	0.49677						1.69427	2.2977				0.0255884	18.3291	0.643917	85.9796
	31.1277	0.167054	0	0	0.414958	1.02799	5.22217	0.322064		1.77884	18.7067	4.87291	72.4463	1.19015	0.513656	8.83477	446.167				0.0729947	0.644923						0.431652	0.520302	0.435272	0.879575	0.0199179	3.69086	0.562917	0.537371						0.00599767	4.1239				0.00919365	6.51692	2.59953	77.0587
	47.6627	0.42821	31.0515	0.190063	0.756261	1.82502	4.16734	5.98023		1.55698	6.05361	4.10334	15.9012	0.820671	2.94354	2.58481	48.7373				0.152808	0.72149						0.386373	1.02281	0.482172	0.0475438	0.00718659	2.88431	1.19354	1.63881						0	1.93881				0.00435401	5.41099	2.53475	64.8426
	27.7056	8.76831	42.0085	0.196336	1.56255	1.2062	3.17507	1.72672		6.37812	32.7997	1.15771	0.239511	2.30385	2.91597	3.509	69.1881				0.0111113	0.355679						0.518454	1.40342	0.422572	0.846005	0.00628109	1.22982	2.89551	4.28102						0.113828	2.70166				0.0446801	8.9999	0.70718	82.0304
	103.068	2.43469	56.6505	0.336341	0.660249	5.39883	1.32581	0.368048		2.12532	8.55813	2.66705	2.07553	1.7809	0.960122	0.979678	1.91105				0.0173782	0.484461						0.777451	0.312789	0.408883	0.0845312	0.00433093	1.79959	0.131948	0.173404						0.977233	5.38975				0.00136006	9.24854	0.638354	68.1022
	35.8312	0.0820574	21.1699	0.161003	1.56211	0.195103	1.17673	0.556193		2.55683	16.1618	1.44827	0.467647	2.38485	14.5555	0.880802	10.7012				0.0239555	0.370651						0.994953	0.262494	0.511156	0.116152	0.00926286	2.66768	0.0123646	0.165024						2.9847	4.65375				0.00647113	31.2467	1.10317	85.8219
	61.8376	0.695196	14.963	0.174023	2.10106	0.116574	4.50836	0.636803		2.08944	2.24524	0.767904	2.87726	4.11032	3.32807	2.41924	21.0304				0.0225216	0.453194						1.39665	0.772864	0.66273	0.0725923	0.00744565	2.52666	0.0402092	0.751151						0.904321	13.0155				0.00295967	9.06974	1.16069	67.4012
	42.762	5.66126	23.9099	0.138903	0.441628	0.0745293	3.06807	0.953243		3.71714	0.697449	1.26088	1.4252	0.978397	38.5117	0.971787	0.612514				0.0199406	0.566436						2.17211	1.07951	0.678949	0.184554	0.0094537	1.43594	0.319316	0.96803						0.535072	2.38088				0.00112698	21.7947	0.42529	24.7533
	6.85812	0.309349	18.071	0.176696	0.798788	0.214443	4.49026	1.85761		8.23663	1.5686	0.561451	1.42749	1.66915	12.3393	3.49293	5.87434				0.0197984	0.458117						2.63472	0.266275	1.18672	0.691136	0.00137705	1.06223	0.285761	0.828264						0.205057	1.63385				0.0122475	0.861738	0.199735	6.56147
	53.3023	0.333483	37.0892	0.0948103	0.334701	0.264897	1.08265	0.129571		3.91998	49.4595	1.37057	6.37291	1.65114	14.378	2.11376	0.764706				0.0453071	0.460463						1.95951	0.870392	1.90434	1.38667	0.00188135	0.727674	0.272072	0.679774						0.975927	1.28943				0.704588	8.2092	0.23126	2.41236
	36.3714	2.8305	38.4122	0.266538	0.713759	0.407822	0.64008	0.265612		1.33854	5.94644	4.11864	13.6252	0.203309	9.20115	4.16055	50.6205				0.0981178	0.453208						0.351501	0.697311	1.86112	9.19856	0.0016161	0.861098	0.343158	0.665018						0.0150193	1.43525				0.862852	11.8748	0.263864	4.34676
	10.9651	0.279776	131.559	1.0659	0.443656	0.0825478	21.6706	0.469163		0.161126	0.503187	2.57782	33.9075	0.541862	11.3648	4.02056	33.0899				0.11322	0.718782						0.369919	0.0929328	0.087436	0.261898	0.0122895	0.711001	0.370072	0.41728						0.0946915	0.7726				0.232606	9.02767	0.557866	2.61417
	79.9633	4.60963	24.1346	0.732958	0.301952	0.0830783	1.32111	0.882714		2.10609	7.1249	3.57264	0.84317	0.659712	2.5683	4.77449	59.637				0.272201	1.11238						0.432207	0.625631	0.00117454	0.917016	0.0225457	1.73303	0.543007	0.878646						0.372701	1.36036				0.181807	23.4803	0.259282	9.25205
	31.383	0.143013	41.4241	1.37785	0.864039	0.134697	4.709	1.52572		2.45946	79.7825	5.86649	8.48741	2.95064	17.3921	10.7824	68.1219				0.525796	0.993632						0.480045	0.659869	0.0514977	0.978689	0.020616	5.30496	0.504848	0.737254						6.89337	3.30245				0.232126	12.4819	0.0694312	1.1086
	81.1477	0.364745	28.4085	0.157003	5.23679	0.370351	2.96052	0.650437		2.73258	2.43082	3.03866	37.5342	2.38627	2.16241	41.2269	184.178				0.0131483	0.433481						0.470396	0.0612307	0.420275	0.12283	0.0126116	1.38153	0.376259	0.513493						0	7.37921				0.0522527	9.2349	1.42312	41.514
	10.81	6.23406	45.9758	3.23122	1.95322	0.111444	1.42537	1.13495		3.43238	53.0781	6.02021	6.01859	1.19327	11.2431	16.1018	93.6496				0.0103697	0.420287						0.400566	0.725555	0.385753	0.130456	0.027958	2.889	1.09441	1.70128						8.74838	3.14774				0.001915	9.57685	1.32067	21.2695
	63.6109	8.9972	38.0305	0.3094	2.89775	0.0832238	0.76955	0.0577776		1.10591	30.6396	3.20867	14.0577	2.44556	4.34863	1.62899	44.7215				0.00607627	0.449116						0.505905	1.0275	0.407463	0.0743244	0.0683128	9.70119	3.8268	10.7353						0.152983	3.10686				0.0977238	5.06657	2.01848	45.3509
	111.4	11.0514	53.6653	0.245896	2.78266	1.3712	0.047376	0.252183		1.21651	0.666219	1.86494	1.79658	5.23579	11.062	2.75022	34.6848				0.00438256	0.310772						0.582362	1.21125	0.483384	0.0724426	0.00956807	2.05199	0.0994646	0.429178						1.34231	3.60426				0.0669622	2.88852	2.45993	51.377
	5.11625	5.92619	69.097	2.50058	1.04943	0.0726779	8.89976	0.907005		5.15017	2.28365	1.50697	0.262939	1.88863	17.2388	1.01646	8.95721				0.0118066	0.484614						0.752315	0.0485307	0.469881	0.795425	0.00639723	1.49743	1.11464	0.854828						0.0553411	1.74358				2.44388	15.2776	0.831729	71.0139
	64.8283	0.19985	49.9583	0.0713524	0.479239	0.719056	8.01758	1.78929		10.6955	19.3727	1.27269	0.261715	3.28039	9.78791	1.12775	5.55915				0.03888	0.468358						1.15177	0.465288	0.428289	0.0714432	0.00707191	1.08509	0.0847244	1.1573						3.42063	1.63078				1.64728	14.3532	0.171492	67.7114
	9.73989	0.706017	38.924	0.349397	0.739786	0.491963	2.48418	8.16315		1.22095	8.97476	0.769048	3.19363	3.56773	1.35352	2.36041	7.50341				0.0599874	0.140929						1.60503	0.745133	0.39787	0.0318545	0.0073148	1.79262	0.326959	0.556589						0.17648	3.75509				0.0424052	9.45286	0.503255	52.5344
	8.08691	0.0527819	115.414	1.10017	0.325734	0.454808	2.88688	1.44428		2.9796	24.1062	0.965983	30.9391	1.11451	4.65127	3.8862	37.6266				0.0909067	0.676136						2.74439	0.495658	0.618925	0.147726	0.00681682	2.40203	0.298196	0.774897						3.75725	3.09413				0.110393	10.0289	0.689577	33.889
	33.3807	2.30709	27.2361	0.164069	0.392355	0.11199	1.16726	0.679444		3.90045	43.6255	2.0631	12.0181	1.22333	3.78109	1.48836	6.10759				0.404826	1.09141						2.56046	0.577066	0.762834	0.467735	0.0125966	0.949824	0.282227	0.257541						0	5.28187				0.29826	0.374052	0.209558	27.0743
	12.1659	0.57048	31.0187	0.257931	0.362413	0.404066	0.677262	0.0160967		4.52499	26.0473	5.58509	104.992	5.02714	44.9629	2.35661	7.40693				0.309711	0.750691						0.177505	0.205318	1.71837	1.25165	0.00129821	1.18787	0.369625	0.687764						3.03418	3.43267				0.104065	82.2697	0.0220803	4.35088
	27.4325	0.185787	20.9332	0.0436315	3.92366	0.0562941	2.24894	0.0441836		4.36442	50.2671	3.52786	39.5255	6.80219	3.33798	9.6898	166.792				0.510296	0.437917						0.319668	0.646189	5.95075	3.37363	0.0107433	0.67119	0.485837	0.824838						3.22065	4.95794				0.177155	184.291	0.0112475	1.52199
	60.511	0.168841	15.1899	0.0909241	4.01424	0.43588	3.73174	0.266506		8.17953	8.23549	2.1802	12.518	6.597	8.4654	11.8205	142.91				0.0213624	0.444348						0.310625	0.577873	3.80556	19.8602	0.000358168	0.880481	0.701225	0.659034						4.0477	3.91246				0.0204453	219.372	0.275804	2.09094
	6.80086	0.200759	28.0553	0.301871	2.90773	1.0604	2.69086	0.580879		2.41741	0.914648	3.86029	8.15785	2.2629	13.7116	6.33043	10.7627				0.0357186	0.503947						0.372343	0.0557859	1.47111	2.36115	0.000436124	0.717912	0.596351	0.523016						0.21321	4.06939				0.405262	40.8074	0.0264101	3.99925
	9.83206	0.0445304	25.2265	0.0757076	3.52158	1.0119	1.46133	1.73254		16.3386	40.2235	5.70598	12.7292	1.89074	32.5678	5.81765	59.1356				0.0285377	0.37893						0.444652	0.529555	0.153532	0.493446	0.0237481	1.63744	0.890242	1.71292						3.26434	2.89751				0	0.596646	0.0106264	1.87122
	14.9856	0.0592919	58.5656	0.848819	0.558458	0.106715	1.50938	0.110034		4.47062	13.2698	6.31006	6.54338	0.949951	6.32085	2.43207	42.0412				0.389513	0.612028						0.43603	0.0949836	0.00539937	0.349076	0.00138583	1.52302	1.8217	4.50323						0	4.2068				0.000223382	9.78789	0.00236089	0.624196
	15.8734	0.129993			0.314933	0.459325	0.937119	1.00537		1.57672	5.02655	2.69965	2.29422	0.340427	0.756711	2.56896	22.687				0.021798	0.471307						0.475701	0.312745	0.045404	1.78118	0.00294847	1.10276	2.40295	2.61956						0	6.25775				0.851302	289.031	0	0.913054
	17.4911	0.13419			0.317224	2.64659	0.382198	0.523936		8.60052	5.96229	3.31378	30.258	1.64427	21.3197	1.66998	7.71521				0.0612341	0.617696						0.455204	0.028604	0.380639	0.0601435	0.031134	4.73274	0.339071	0.154437						0	2.03503				1.44427	405.424	0.253684	49.2998
	65.55	0.741502			0.0986249	4.72044	3.51441	1.44044		4.13434	33.4644	1.706	0.774314	5.13691	5.42595	2.04104	21.9584				0.152564	0.377843						0.579757	0.708461	0.405628	0.902367	0.0117589	3.01349	0.0743655	0.297856						0	5.52522				0.634919	248.959	0.707467	40.213
	7.76934	0.0266478			0.749543	1.54099	4.21722	1.34273		2.35952	29.8488	0.808436	1.14173	1.46063	6.62688	4.16786	7.48763				0.660774	1.11139						1.03692	1.28881	0.427301	0.0874237	0.00248924	2.40429	0.0347628	2.66057						49.6808	5.20494				0.126255	139.81	1.34754	29.5063
	10.4137	0.0224998			1.50742	1.08681	1.87079	1.14858		3.04803	14.1323	1.47757	7.63946	4.50128	8.74914	3.62275	157.211				1.11012	1.02401						0.865132	0.0918357	0.407344	0.0898279	0.01119	1.55841	0.31093	0.425957						6.86926	4.55686				0.152457	53.2662	0.892674	32.5847
	19.3999	0.0799882			2.00745	0.0818244	2.36735	0.0516866		2.9326	8.53916	3.10146	37.3256	3.24447	6.06912	2.32606	32.0898				0.396291	0.594567						1.34042	0.151784	0.406743	0.114376	0.0126311	2.80818	0.418536	0.83195						1.96969	15.8119				0.393489	41.6179	0.75534	19.2406
	38.5823	0.275072			3.32283	0.232058	0.369266	1.9594		24.2658	51.6752	2.32431	0.75291	3.07396	10.9179	1.72064	24.7171				0.0378254	0.63451						1.2456	1.88765	0.352596	0.103379	0.00249249	2.15012	0.394891	0.586731						0.560188	2.32281				0.116649	21.6251	0.573605	18.8089
	21.2958	0.126369			2.04084	0.347481	0.853246	1.34788		0.475216	3.98341	5.41971	0.657398	2.49622	19.1865	24.3954	615.46				0.0605321	0.650535						1.30823	0.560777	0.562968	0.173472	0.00398867	1.3387	0.478419	0.597514						4.32128	7.68245				0.0749823	17.8385	0.0944415	29.5924
	19.8357	0.16163			0.196942	0.331804	5.24289	0.133183		0.496127	1.44218	7.67882	19.5087	5.86582	24.1912	18.5705	62.8017				0.280644	0.438916						0.702333	1.09879	0.65233	0.320518	0.00977343	1.51726	0.705918	1.62889						0.497348	0.820529				1.88085	12.2204	1.56932	36.3779
	7.89591	0.0622501			0.100358	0.0862426	3.33223	0.247182		3.15661	2.47268	29.6485	101.465	0.312261	1.20614	19.8236	41.4201				0.0559564	0.601765						0.00327593	0.313821	1.1127	0.731142	0.00653946	1.00047	0.87896	2.2246						0.00424219	4.86642				0.0302959	77.3442	0.0337947	7.85736
	13.6899	0.0260208			0.131308	0.846789	2.13266	0.0962766		2.30399	8.53985	10.8587	20.4794	5.60645	72.208	5.54813	3.46868				0.12182	0.647594						0.360396	0.533496	3.19122	1.20635	0.00204366	0.963505	0.985481	1.962						0.0124822	1.19387				0.248651	140.953	0.0974245	3.73175
	21.2072	0.0678379			0.562181	1.87574	1.82346	0.0761875		1.3827	14.83	3.25928	58.201	2.25374	8.1625	0	0				0.149368	1.39406						0.438158	0.067002	3.1118	1.97237	0.000867709	1.35505	1.71456	4.84177						0.0715833	0.836207				0.306522	284.078	0.0144598	10.5963
	30.8784	0.384462			2.14482	2.05995	0.375214	0.0254511		5.50992	17.1414	3.49421	41.8175	14.8335	4.9101	5.48441	148.247				0.323322	0.864855						0.4291	0.637846	1.97566	2.15009	0.143924	22.2167	1.84061	1.5333						0.130043	1.91821				0.0722021	28.6015	0.152893	5.50544
	29.6542	0.235874			1.1115	0.134885	0.690001	0.0361388		20.2851	21.7462	2.44452	1.74232	13.7695	9.18711	3.49051	18.1741				0.158498	0.92684						0.499026	0.037546	0.113024	0.140433	0.00135511	0.262992	0.621732	6.72104						0.106648	4.6562				0.0347811	245.245	0.537713	4.4018
	26.2499	0.105555			3.52716	0.292537	4.14338	4.07708		2.26382	0.659628	4.66451	6.61544	17.2389	22.6394	2.27387	30.29				0.674071	1.13504						0.501097	0.650546	0.00475384	0.68765	0.0019195	0.190802	0.0270127	1.71767						1.1961	3.11836				0	55.9768	6.74251	9.34664
	9.61555	0.0334887			1.73953	0.0722628	4.3167	2.92715		3.77534	1.39975	4.04859	0.802896	4.72527	18.23	13.6086	55.7164				1.39874	1.20068						0.444716	1.51997	0.0149007	2.51878	0.00720737	1.98933	0.668935	0.957721						0.343472	5.90438				0.00084879	53.5581	0	0.135482
	19.8467	0.0765905			5.57889	0.168375	12.6694	2.10988		12.2465	72.7285	6.34178	81.2239	2.33745	13.0687	3.14186	2.58289				0.359971	0.933844						0.687449	0.195155	0.383893	0.96101	0.0319745	5.17815	0.836233	1.92545						0	2.54799				0.695011	357.469	0.0254337	57.4808
	33.5413	1.21592			13.1873	0.644787	1.91194	0.27698		1.72095	12.642	5.774	45.4548	8.26901	7.93958	28.3286	31.6722				0.35911	0.748827						0.643102	0.679573	0.430809	0.560346	0.031015	4.80112	0.86931	1.87978						0	1.59926				1.52279	212.964	0.0131348	38.2987
	22.1876	0.124037			0.753077	0.413069	0.628623	0.139503		3.92045	12.4126	6.02673	5.46471	4.92218	353.159	8.81989	14.2959				0.571258	0.625337						0.853972	0.18652	0.37159	0.109143	0.0367599	5.37561	1.54428	2.59937						0.0278089	1.08701				4.00381	217.877	0.0904731	51.6579
	58.7554	0.589658			0.446424	1.80223	0.673902	1.46757		14.3231	33.1726	1.93473	1.82323	9.15718	42.7582	23.5804	52.1246				0.256109	0.262074						0.819404	0.57315	0.367712	0.183855	0.0143605	2.56883	2.60553	6.18352						0.144329	1.43449				1.12522	180.037	0.0718866	20.4586
	44.223	0.17795			1.05859	2.14339	17.24	18.0874				6.80178	25.231	5.1079	22.6611	24.0125	5.73514				0.441202	0.35204						1.05998	0.525838	0.41315	0.118851	0.00317001	1.42561	2.26952	4.76083						1.10269	1.71099				0.213334	81.4536	0.0275083	16.7659
	12.6385	0.541366			1.54057	1.24387	5.10653	0.262669				6.61556	0.877212	1.52716	13.0382	30.6911	72.2073				0.620552	1.26341						1.89429	0.493988	0.479151	0.293093	0.00679213	1.59934	1.22436	1.07866						5.38361	16.4915				0.088302	159.921	0.180157	19.506
	26.6418	0.275097			3.69116	0.207254	13.4853	45.0619				2.65338	3.93588	3.43339	0.748575	17.3849	319.721				0.454761	0.768875						2.48345	6.92647	0.717626	0.769605	0.00517433	1.50996	0.759791	0.821428						0	2.23218				0.0728184	34.2387	0.393989	26.415
	21.0698	1.21754			2.33264	2.57597	3.55895	5.08346				3.43853	15.276	2.026	47.0299	8.26134	114.946				0.343386	0.443838						0.781499	1.52549	1.42498	2.00194	0.0191876	0.625086	0.0549154	0.0457234						0.00595652	1.65286				0.275913	13.0865	0.00560838	0.313104
	30.7137	1.60559			13.9839	11.5427	1.20397	17.8922				1.92041	18.3898	5.70804	15.5383	3.6028	235.061				0.578727	0.823254						0.664186	1.31082	2.16234	1.63996	0.0279803	3.58957	2.80506	16.985						0.0102801	0.872522				0.036703	0.631427	0.0303253	20.2389
	96.3762	3.83063			3.60725	0.183876	0.325625	0.819576				4.24053	1.60278			5.45484	156.681				0.490056	1.21272						0.649328	1.45138	3.2321	1.52102	0.384901	62.0922	0.00898428	1.20041						0.114264	0.712763				0.0510451	140.529	0.114277	4.60952
	46.7309	1.71961			0.348908	7.18642	5.66128	2.24905				9.5939	7.59137			6.24058	393.016				0.170916	1.1143						0.539588	0.77973	2.03048	2.45389	0.00176949	1.6964	0.0105312	0.985597						59.8277	3.00192				0.0359489	79.1116	0.119043	9.00001
	19.5323	0.076973			0.335065	0.141591	6.58248	13.1043				4.00746	1.50263			2.57433	22.4603				0.757475	1.03503						0.57821	0.405901	2.09235	1.63279	0.00159868	1.32912	0.00637206	0.380733						9.74756	15.9306				0.0752205	161.688	0.353735	7.78216
	27.2348	1.32226			0.253765	0.258247	4.85047	5.22241				6.59203	11.8539			5.13989	126.765				0.361053	0.580564						0.97076	0.560132	0.0109717	0.986381	0.0170971	1.9213	0.0192372	2.70496						2.18224	2.82519				0.0375415	135.508	0.294976	12.4878
	36.6133	0.316336			0.74039	1.12967	4.01701	6.94082				9.93317	4.16791			11.1071	378.025				2.24993	1.36019						0.761276	0.551367	0.438132	0.348187	0.0229829	3.05689	2.20973	1.54259						0	2.72007				0.0131436	186.45	0.0775749	0.356467
	70.3242	0.160829			1.35358	0.0769567	1.66442	1.73882				4.70569	24.0174			13.6819	26.4817				1.355	2.4408						0.743226	0.0306596	0.501256	0.468373	0.0399315	4.80824	0.704185	1.30802						0	2.59659				2.2292	237.647	0.0310941	43.1709
	92.9742	7.92005			3.46766	0.214323	1.37691	11.0077				7.05543	3.16747			6.59958	21.4658				1.71289	1.22763						0.75461	0.225182	0.490128	0.481978	0.0308131	3.7879	0.74983	1.47324						0.0380216	2.53569				0.744812	166.646	0.272297	37.0641
	114.55	8.41646			14.8183	1.29953	0.8212	0.262433				3.74292	1.66271			5.61179	48.9782				2.06523	2.16018						0.81878	0.294333	0.62355	0.570252	0.0834184	7.15655	0.77265	1.97494						0.978787	10.5254				0.0262903	134.804	0.172992	28.4358
	80.5344	0.178646			2.43802	0.754979	0.215808	0.0251724				8.34722	187.777			5.7266	53.7266				1.38635	0.540904						1.34565	1.73363	0.702383	0.865968	0.0685472	8.85322	1.27767	1.9965						4.42264	7.66859				0.018997	146.566	0.201485	8.72912
	32.0428	0.440682			0.567097	0.0870295	0.303511	0.0444562				2.79918	13.5662			15.7111	250.526											6.71618	12.921	0.936417	1.01892	0.00922454	1.16917	1.18305	0.188673						1.0051	3.37135				0.208147	137.373	0.0719412	6.21202
	41.729	0.358579			4.24773	0.585638	0.333239	0.0310697				1.64276	1.95503			4.37192	14.4364											1.26504	1.97545	1.51792	2.74376	0.0485952	2.55298	0.899497	0.245876						0	2.58826				0.873005	118.767	0.211676	12.3042
	20.7143	0.0357099			1.54864	0.531494	0.200131	0.0111444				6.31294	9.16961			4.18911	4.8251											0.972542	2.11169	3.27264	10.578	0.0354113	2.01854	0.216777	0.365715						0.0965133	2.4392				0.577308	91.1738	0.477855	49.3974
	38.0384	4.45078			2.08754	4.94408	0.220585	0.0158059				8.90161	3.14117			11.3786	27.8604											0.641163	0.118685	1.77023	1.59145	0.0501593	7.85769	0.00968233	0.0334719						0.589458	4.37704				0.295609	104.762	0.26737	2.54298
	53.3808	0.143254			0.531561	0.445687	0.394546	0.0798249				7.02108	13.573			9.22967	9.56533											0.867361	0.623815	1.26522	1.37507	0.00256062	1.70992	0.00271388	0.551923						3.38534	6.13168				0.04851	27.1271	0.467189	29.5869
	116.373	0.835055			1.3426	0.240983	0.450838	0.0691755				1.39199	2.38114			11.1565	9.56886											0.56067	1.53236	1.08153	2.55166	0.00305412	1.24187	0.0033796	0.900883						0.528493	4.14872				0.074715	38.0639	0.674328	2.28048
	73.4023	0.361234			6.38903	0.398455	2.92057	1.86222				1.88549	1.1525			1.77567	4.91445											0.793493	2.8236	0.00302317	0.465638	0.00545501	1.36669	0.0167884	0.402607						0.389651	4.73529				0.210348	19.5175	0.0576883	6.29253
	13.1896	5.80141			3.17828	1.14093	0.681391	0.211801				3.11706	25.3333			17.8154	14.682											0.676856	0.083879	0.815013	0.64695	0.00275505	1.67691	0.0333888	1.99872						0.0183309	1.07178				0.0134938	110.997	0.0736345	2.85945
	27.6828	0.200937			0.634974	0.311214	0.528811	0.0533643				10.6079	5.74175			7.87624	5.04042											0.721636	0.154095	1.05055	1.15063	0.00206793	1.82029	1.88602	11.3799						0.387821	0.940212				0.100885	209.068	2.56729	147.883
	30.3371	1.11303			0.254852	0.294829	0.618377	3.48583				6.57498	9.03931			5.93335	2.28268											0.949056	0.495476	1.03259	1.30847	0.0296621	4.63759	0.384747	0.48029						1.08771	1.7876				0.0111884	170.097	0.00535272	8.04953
	20.1422	0.128968			6.49963	1.3841	0.286303	0.0125499								1.47365	8.78173											0.687458	0.287152	1.07265	1.64959	0.0508447	4.79125	0.505433	0.523393						3.89511	2.00406				0.0811002	139.251	0.122222	38.9468
	46.8946	0.312089			3.84279	0.598619	0.433432	0.0190044								1.06711	22.7479											0.577931	8.15186	0.803971	1.23435	0.247509	7.28149	0.439237	0.710015						6.90105	7.03393				0.0827669	104.842	0.0831927	13.2074
	148.509	6.01809			33.9955	1.27594	0.197083	0.161473								1.54629	12.3929											0.621232	0.223935	1.61937	2.56436	0.152204	14.4146	0.577258	0.725536						8.66508	4.60096				0.0292146	129.754	0.043354	3.00168
	28.7046	0.261398			17.6728	0.729437	0.118723	0.0334034								0.766809	16.9715											0.455233	0.389728	1.30519	1.6124	0.618191	68.8536	0.136714	0.212192						16.4865	0.722726				0.108679	107.968	0.268723	31.3324
	33.296	0.122141			59.4103	11.1227	0.164031	0.0765825								0.292936	28.0469											0.509251	0.109382	0.452618	0.692729	0.0362319	6.45392	0.0252894	1.36273						0.135115	3.09872				0.0879108	125.985	1.14732	55.3494
	38.1277	0.890441			29.8946	10.879	0.175521	0.0861594								0.474431	15.1404											0.663761	0.197276	0.786487	0.769876	0.169655	4.61039	0.00092638	0.560681						4.99087	1.8311				0.0525764	190.293	0.0166773	3.18786
	27.3015	0.128371			30.4994	1.06718	0.274707	0.128227								0.353366	6.91552											0.579196	0.120766	0.806655	4.72997	0.00948182	2.08943	0.00241548	0.472187						1.30674	2.77957				1.01819	145.222	0.0183866	4.90174
	24.5276	0.151523			11.4752	0.267878	0.113343	1.76276								0.122622	3.44131											0.635607	0.230302	0.00241968	0.233815	0.0018102	0.201135	0.00259206	0.302179						11.3782	4.94473				0.500692	70.4437	0.177448	1.09767
	88.4062	3.23519			14.3433	2.73156	0.164792	1.10764								0.341016	0.325315											0.791818	0.182603	0.801929	0.376499	0.0181929	0.248216	0.007554	0.782728						0.653552	4.13316				0.0329831	58.4754	0.952116	16.7016
	54.1786	0.473387			4.85971	0.157369	1.30935	0.739217								0.116012	7.58672											1.26368	0.948823	0.530277	0.109504	0.0190007	1.4141	0.00989049	3.30417						4.63613	3.6068				0.0767154	22.5045	0.0440692	0.978645
	54.8046	0.133736			15.3694	0.708354	3.05423	0.488353								0.900125	9.23553											0.213787	0.563608	0.709639	0.145241	0.00636135	0.476715	0.0422151	2.17601						0.478696	4.5474				0.0701217	32.2743	0.00726005	254.693
	94.7761	3.61356			101.309	17.3523	0.272506	0.0195897								1.41341	44.6544											0.00301887	0.911693	0.652492	0.151767	0.0102679	1.93782	0.0383805	0.482714						10.974	3.3942				0.142067	22.7667	0.799417	1.55219
	60.3768	2.36336			26.6093	7.78065	0.315486	0.0352724								1.74492	41.1524											0.430306	0.140674	0.485503	0.126025	0.0198724	3.54884	0.0647494	0.190405						0.673934	6.46313				0.175865	9.8711	3.81402	9.02987
	60.9184	2.61663			28.0771	5.29915	0.21522	0.0345622								1.38818	10.3095											0.600887	0.363305	0.58931	0.314105	0.0311969	2.31774	0.0844317	3.17495						0.867657	0.653843				0.0139564	129.437	0.0241753	9.70907
	50.9531	0.0916107			27.5874	1.44235	0.316387	0.0367865								1.48341	10.1374											0.5036	0.371948	0.702974	0.362441	0.0641283	12.9338	0.0205066	1.60366						0.0267109	0.0328323				0.0272596	150.646	0.128046	31.2121
	42.7701	0.0498816			10.0404	0.613116	0.132459	0.0874182								0.5724	9.56985											0.628623	0.293605	0.834123	0.261935	0.0843651	4.35611	0.0032203	0.536505						0.0386385	0.170869				0.0995336	163.459	0.0113209	16.588
	29.7695	2.65257			26.1911	0.33601	0.200157	0.0903244								0.609048	24.1558											0.654047	1.25947	0.0161409	0.65725	0.023663	4.21617	0.00287762	0.514845											0.315786	136.376	0.358396	26.78
					13.4134	0.684747	0.10476	1.18627								0.319927	3.17175											0.77398	1.25754	0.0092355	0.51456	0.0134668	3.05849	0.00243229	0.415786											0.0303511	128.422	0.042365	2.00227
					10.6849	0.453232	0.123177	2.87134								0.32582	37.7915													1.63302	0.983229	0.00643222	2.94106	0.0122708	0.651236											0.00257418	154.946	0.0968884	2.50252
					14.6564	3.9222	0.531435	1.67497								0.181881	10.5407													0.703176	0.745761	0.0250637	6.44811	0.0204557	2.90681											0.186045	97.3723	0.468747	20.1373
					68.8855	2.59485	3.49995	3.18306								0.339233	0.383002													0.791665	0.859203	0.0407472	12.6657	0.0107507	0.287089											0.0553344	129.207	0.0239398	0.842845
					18.8774	2.19298	1.22769	0.455391								0.262356	3.45692													1.03899	0.601581	3.942	13.793	0.289638	41.4973											0.0218404	154.435	0	5.87827
					16.1108	3.0084	0.344948	0.021386								0.221264	1.58523													0.795158	1.07871	0.82052	2.82313	0.00677498	0.393319											0.0247555	110.568	0.00232431	2.70402
					11.9867	0.95917	0.402725	0.0224734								0.115149	0.88749													0.539149	3.78756	0.93142	0.463264	0.0186846	1.04179											0.24596	56.1837	0.0204425	5.30042
					21.545	0.790028	0.32978	0.048805								0.129613	9.92197													0.0099631	0.785592	0.733358	0.3087	0.430771	5.44136											0.201994	32.5652	0.00014322	1.57413
					7.31933	0.823365	0.325629	0.0649723								0.160449	9.2365													0.00236321	0.637811	0.854914	0.948055	0.342035	5.32513											0.0468504	17.2651	0.00305173	0.430502
					35.9394	2.64587	0.127164	0.0226966								0.809171	11.7752													0.00971844	0.795238	0.964101	0.927133	0.341345	5.38564											0.197352	28.2235	0.08279	1.5858
					7.75421	0.0921757	0.248824	0.0229917								1.10179	13.6103													0.0147729	0.330861	1.08327	0.967959	0.546962	7.61919											0.186799	10.0622	2.06975	232.829
					25.1756	1.53149	0.263826	0.0901039								2.62583	62.657													0.0192264	0.814554	1.4067	1.55871	0.529859	8.89447											3.31788	3.4029	0.00540806	9.61379
					55.5008	1.37716	0.316045	0.182653								1.2496	8.10386													0.00932421	0.81657	0.851766	1.15683	0.38523	6.13865											0.085056	71.8111	0.00113063	1.19229
					20.8838	1.77438	0.666284	1.59015								1.45306	7.16254													0.0439017	6.42742	0.495854	0.0665716	0.485855	9.65094											0.277114	107.785	0.00129922	1.28494
					29.9773	1.63663	0.427797	5.69837								1.06137	35.4475													0.00867491	3.79507	1.02722	5.66269	0.600968	17.221											0.0137545	158.878	0.000177581	0.371812
					8.00087	0.0677994	0.995803	3.38659								0.588733	10.5994													0.13839	6.45483	0.501011	0.681966	0.412672	9.37695											0.0581596	215.866	0	0.316881
					8.38702	0.494587	0.384173	0.785129								0.394638	3.9752													0.929748	1.91045	0.643289	0.808956	0.362903	3.20246											0.0427704	95.4142
					8.92451	0.561234	0.235636	0.0504747								0.543045	6.47122													1.55027	4.29164	1.00367	2.03216	0.327464	5.14666											0.0411047	150.361
					5.60352	0.155307	0.437252	0.0508653								0.284488	0.232293													0.726223	1.50346	2.01182	6.87167	0.389705	5.84884											0.0789691	107.026
					8.46658	0.0970485	0.393929	0.0850703								0.34113	0.164611													0.687749	1.46704	2.29859	6.8063	0.39785	6.25514											0.0768998	101.813
					4.93704	0.0394527	0.238343	0.0474369								0.169927	1.22784													0.566895	2.24547	2.0205	7.43887	0.507575	7.55359											0.00410973	131.89
					4.25585	0.014848	0.159377	0.0129624								0.198036	1.32529													0.505059	3.4682	1.4887	2.3984	0.301053	4.7438											0.020635	97.6811
					46.3092	0.915727	0.143161	0.307837								0.081755	1.63286													0.553334	4.33925	2.63019	0.213401	0.382032	5.85641											0.025525	55.1339
					62.2639	2.74706	0.559453	3.21482								0.248694	4.60269													0.582987	3.71451	1.15577	0.805224	0.425486	7.5785											0.104295	10.8904
					15.4401	0.0561203	1.91495	8.50593								0.41555	2.82616													0.641436	7.85588	1.68865	2.72964	0.366986	6.41136											0.0328204	5.44104
					12.856	4.09488	0.545137	1.05627								0.205217	22.4751													0.647594	10.4978	0.671568	1.81091	0.431536	6.70223											0.00263376	7.54628
					8.20567	1.05636	0.59397	1.32595								0.434679	1.32292													0.560152	10.0791	0.436762	0.304014	0.34558	5.38831											0.300726	3.79274
					6.60083	0.819807	0.604463	0.0538546								0.721128	0.258669													0.637506	8.63579	0.476534	0.862822	0.54492	3.556											1.04774	27.339
					5.48236	0.0556011	0.379064	0.0382078								1.16626	0.390946													0.60315	5.94596	1.36096	2.93788	0.337907	5.58856											0.00526355	44.2101
					3.78384	0.134759	0.14772	0.0645326								0.888489	0.624845													0.725519	6.89898	1.3319	3.0052	0.346265	5.83635											0.584509	124.131
					4.57871	0.223224	0.188395	0.75651								0.222159	8.22679													0.00439486	2.60621	0.93572	1.55318	0.393863	6.16742											0.0611947	71.8907
					4.66636	0.060729	0.196822	0.0978519								0.284734	19.2502													0.0489381	6.17908	0.880785	1.34927	0.381704	6.58871											0.0160241	66.6914
					4.22089	0.0151683	0.163179	0.0663341								0.406132	5.46693													1.76907	2.24316	0.897392	1.45766	0.451575	7.79977											0.0197906	130.587
					31.671	0.239643	1.41033	2.95								0.0897163	1.47371													1.02032	3.48005	1.23335	2.89824	0.389605	6.98035											0.00699755	173.239
					22.5659	4.2017	0.638589	0.179308								0.107787	0.15847													1.23428	2.05966	0.637057	1.32905	0.457217	6.83924											0.0360273	168.153
					10.8123	0.549452	0.439277	19.6135								0.184774	1.08916													0.597002	1.43018	0.281489	0.086157	0.391729	7.8899											0.0249183	83.573
					9.89203	0.225652	4.08897	5.26568								0.123974	0.399816													0.555157	2.69358	0.549411	0.560365	0.507321	9.07148											0.00929158	82.0998
					7.04569	0.0502715	1.38566	0.269783								0.117039	0.10891													0.530417	4.04952	0.0615917	0.505808	0.490259	8.38019											0.00456134	113.835
					5.68513	0.213476	0.492831	0.0257857								0.0835077	0.97652													0.545863	3.90082	0.513215	1.16313	0.474736	7.08909											0.0164236	50.9505
					5.10687	0.0327779	0.837013	0.0209561								0.227424	1.66628													0.526954	5.55841	0.49882	0.142614	0.386737	6.39642											0.0354469	18.1841
					4.11676	0.0117817	0.292837	0.109441								0.46313	2.44781													0.810173	9.9161	0.546879	1.62945	0.351823	6.40174											0.0148139	8.97858
					4.46448	0.0262814	0.162021	0.0363708								0.64259	0.672905													0.655348	10.2651	0.815	2.58218	0.450853	8.43667											0.0319181	5.82947
					4.16289	0.0214495	0.218469	0.133381								0.433098	3.15653													0.561759	6.19716	1.2047	3.83616	0.359409	6.51881											0.509891	12.5951
					38.5146	1.12422	1.00889	1.04984								0.903333	1.41956													0.532955	6.40744	1.04709	3.88299	0.443932	8.59715											1.18081	9.08973
					16.2828	0.162484	2.51434	3.39691								4.71735	0.949823													0.667635	6.2414	0.714206	0.977541	0.46489	10.658											0.000933024	8.45244
					6.70918	0.852876	0.465728	0.496442								2.91817	71.0445													0.00764097	2.47688	0.534618	0.844387	0.535576	10.108											0.00830452	15.1749
					11.455	0.803428	2.76696	15.7957								0.282506	2.53348													0.931465	0.296642	0.558695	0.928191	0.457165	9.37304											0.0138202	31.5148
					4.65898	0.0484233	5.14307	11.5174								0.221605	18.3898													1.02068	0.705665	0.926062	1.4194	0.407457	7.0851											0.0123189	48.7713
					6.04357	0.0766005	0.966897	0.758094								0.49239	10.7587													1.38241	4.09747	1.74996	3.65001	0.394445	5.7667											0.00605198	26.4275
					4.56888	0.0277151	0.304774	0.927108								0.119567	5.6308													0.824261	4.62776	1.60302	0.983235	0.293779	4.84043											0.0284658	82.0532
					3.64394	0.0165897	0.194093	0.125384								0.207056	1.64944													0.616755	3.96836	0.340126	0.224063	0.356673	3.15038											0.0157593	107.582
					3.00503	0.0101065	0.349044	0.202967								0.0942283	1.12047													0.564897	3.34444	0.0365814	0.291541	0.281145	2.33655											0.00614065	152.645
					3.5399	0.0357675	0.558062	0.0803076								0.0561834	0.498259													0.60037	4.3783	0.185917	0.884801	0.391017	6.89189											0.0172378	80.6092
					21.5626	3.60356	0.321562	0.100385								0.0454755	2.26484													0.473007	4.12489	0.888569	1.18675	0.401087	8.21016											0.0735985	126.474
					15.0695	1.03328	0.426552	0.105195								0.146184	1.53096													0.556099	3.97895	0.380078	0.512052	0.463492	8.19137											0.0133448	102.029
					9.73805	2.64688	0.332938	0.116621								0.0888141	1.08827													0.591575	7.75669	0.540305	0.876991	0.546224	10.1111											0.0441054	64.4466
					7.56083	1.34168	1.15628	7.33833								0.483433	1.86737													0.640708	9.45573	0.931048	3.1319	0.496051	8.007											0.00463824	12.5423
					5.2378	0.148308	1.32806	0.227493								0.58304	0.775888													0.571566	7.72116	1.17402	5.2005	0.340714	6.8359											0.0789392	24.2469
					6.01442	0.0151904	4.0757	0.427497								0.143341	1.11104													0.487676	5.73725	0.7726	1.39837	0.356571	5.86465											0.297903	8.1074
					5.45381	0.0253316	1.48995	0.0952253								0.84146	2.94244													0.483707	6.01774	0.969313	1.77778	0.388745	5.11313											0.0782808	2.6492
					4.92185	0.0152606	0.481118	0.0478625								2.44581	1.43452													0.553448	6.26308	1.03663	2.62328	0.371374	5.18429											0.000478936	4.46578
					2.73841	0.0215781	0.522658	0.15689								0.230173	0.610673													0.00602137	4.38177	0.545678	1.08924	0.387097	4.99761											0.00735518	21.0776
					2.46995	0.00645342	0.953938	0.0996909								0.36592	16.1298													0.0412696	7.97785	0.543229	0.7279	0.519145	8.37714											0.0186656	94.9589
					21.6142	0.0847295	0.543021	0.0649222								0.0762157	5.54453													0.709658	5.11732	0.847406	1.73876	0.457982	5.75675											0.0255671	53.2413
					15.719	1.13185	0.736169	0.098951								0.0364017	1.12567													1.32988	3.04059	0.831989	1.11579	0.360977	6.71379											0.0169827	13.2731
					16.2559	1.30596	0.370941	0.0433773								0.0419422	4.30819													1.27022	4.20422	2.30961	1.09036	0.408536	6.5134											0.0912081	45.2936
					8.79332	0.612901	0.494079	0.223881								0.109606	0.279196													0.690117	3.53761	0.52271	1.44085	0.350958	5.23046											0.0623012	23.718
					8.93573	0.767481	1.13952	0.715382								0.0986059	0.345346													0.520694	2.17897	6.10375	4.78128	0.373313	5.03052											0.00727612	88.6662
					5.33378	0.0264387	0.727229	0.126011								0.278055	0.416744													0.504189	2.95322	0.378158	0.550662	0.445214	6.30443											0.0138269	146.974
					4.53603	0.0151966	1.86973	0.656646								0.169925	0.231708													0.513257	3.70917	0.456874	0.846855	0.426045	5.00489											0.0512004	111.35
					4.28771	0.0228918	2.01709	0.205681								0.237349	1.39073													0.690907	5.43474	0.554888	0.96533	0.394455	3.93739											0.062135	15.8735
					2.96598	0.0261896	1.57797	0.0806574								0.305232	1.87309													0.518956	5.56287	0.781941	2.80788	0.411189	6.1127											0.0271784	22.3346
					3.01775	0.00928302	0.11085	0.0274727								0.217713	2.29852													0.442023	5.67942	1.00554	2.41092	0.405004	4.64384											0.0204111	25.9217
					20.8653	3.8407	0.788442	0.734248								0.955406	25.6293													0.563518	4.506	0.93031	2.18319	0.422179	7.18045											0.237693	14.8344
					17.4155	0.709516	0.0797272	0.340592								1.56512	20.2294													0.609274	6.47163	0.800887	2.01631	0.408554	6.5044											0.468903	2.08468
					19.987	0.0638149	1.73281	1.91073								0.564964	0.90077													0.517712	6.61833	0.844788	2.00711	0.370641	5.85695											0	0.119272
					33.5276	0.281758	2.26984	1.1								0.497703	13.8459													0.644914	7.49894	0.570205	1.23821	0.28744	4.13846											0.0144027	9.52998
					23.1182	0.0836417	0.999434	0.473206								0.460482	1.46443													0.0376799	0.0432126	0.67484	0.834246	0.533662	6.49977											0.0391979	10.0117
					11.8942	0.989253	1.15304	0.444019								0.476039	36.2025													1.39481	1.57497	0.842044	2.29836	0.661362	6.51043											0.00302452	10.1228
					5.79197	0.274638	1.49523	1.06847								0.141262	31.0807													1.51336	5.14132	1.2959	5.88319	0.355389	2.98807											0.00500567	31.0998
					4.77507	0.350041	2.67502	6.9458								0.255475	4.71033													0.907152	4.12182	1.18306	2.09106	0.338532	3.80199											0.00292132	11.183
					6.8294	0.130154	1.63201	3.75446								0.300932	7.95601													0.561745	2.5126	0.948454	1.78673	0.356797	5.25041											0.00183765	21.2418
					3.65129	0.0156207	0.444876	0.540477								0.222434	0.247713													0.477766	2.71441	0.283604	0.740701	0.367986	4.4054											0.00110295	17.8251
					2.41243	0.0158967	2.2706	0.261029								0.170399	1.3741													0.531908	3.08081	0.341976	0.753493	0.324338	4.26242											0.0264808	39.7061
					33.1927	6.20093	1.43404	0.0929964								0.215428	8.09514													0.611555	4.23353	0.51307	1.78539	0.365213	5.51452											0.0202229	28.2086
					21.163	0.107096	2.78342	0.18959								0.268608	25.5673													0.508357	4.76567	0.515767	1.16611	0.361005	3.95395											0.0387492	75.5615
					13.7662	1.33489	0.810068	1.00629								0.329981	7.57238													0.540348	5.85505	0.435925	1.04656	0.388733	3.44981											0.174763	14.4137
					4.94555	0.0686828	3.09302	3.06513								0.186301	12.9875													0.439712	5.44381	0.552961	1.32183	0.388856	3.38873											0.0270022	29.3632
					9.46738	0.770547	2.36042	7.19747								0.275363	3.93521													0.49954	5.78341	0.757005	1.53233	0.367134	2.58123											0.145672	19.573
					8.06881	1.0512	1.99511	1.99419								1.05564	5.44928													0.529789	6.22401	0.645655	1.78174	0.346836	2.9431											1.4407	17.5766
					5.635	0.431316	6.21359	5.79317								0.529664	8.55375													0.633356	7.16959	0.616116	1.04101	0.347458	3.77837											0.260406	5.50267
					7.8805	0.0361125	3.77427	1.38999								1.20419	0.599601													0.896993	0.626873	0.551969	0.87802	0.272212	3.29362											0.222736	13.011
					3.5413	0.0239113	1.93769	2.24823								0.305079	7.90153													1.9487	4.79909	0.640624	0.725342	0.328875	3.86046											0.301139	13.6602
					104.809	8.65933	2.94091	1.01198								0.490588	8.0315													1.04082	4.31636	0.934511	2.6236	0.295748	2.77523											0.0890491	7.2059
					24.7428	2.09692	2.61859	4.19866								0.199054	1.47394													0.718729	2.52207	0.761837	2.52871	0.351233	2.47738											0.00435455	11.7401
					15.3867	0.0871552	0.650868	0.159473								0.214702	2.28866													0.531649	2.57351	3.11315	8.81487	0.369861	2.14183											0.0964441	3.35152
					7.28925	0.301836	0.121737	0.246478								0.299992	1.4145													0.553725	2.49721	2.16753	5.67464	0.327029	1.59645											0.545059	19.4367
					4.96024	0.986571	5.784	0.107769								0.31779	3.60174													0.607667	4.66242	0.539009	2.12677	0.448606	2.47017											0.103682	15.387
					4.81336	1.0947	7.2148	0.011683								0.0556793	6.80024													0.490465	4.22144	0.300159	0.888247	0.412001	2.73658											0.293296	16.4729
					4.88212	0.55246	5.7918	0.0540336								0.100699	10.3898													0.564234	6.86286	0.515498	1.63325	0.296976	2.959											0.0330116	31.3928
					7.33958	0.0880604	16.079	0.284937								0.150887	0.838147													0.400235	5.04938	0.488393	1.22331	0.34575	3.16166											0.763833	19.2095
					4.54032	0.129743	14.6886	3.39191								0.468431	2.96142													0.459403	5.23427	0.406337	1.15759	0.365909	2.77595											0.377361	67.4656
					24.186	0.025458	30.5594	0.42205								0.68768	1.75933													0.542085	5.02236	0.508472	1.66644	0.354124	2.22385											9.55211	77.5241
					19.4828	1.10538	57.1014	0.582838								0.627961	28.1024													0.509877	4.20696	0.481526	1.15002	0.339344	1.76245											0.201292	11.3436
					13.1	0.837928	32.4326	0.268129								2.07097	29.5277													0.391092	6.27307	0.551621	1.10946	0.378259	1.65809											1.26158	21.9875
					10.8818	1.49416	6.03319	0.0565848								1.0447	40.8069													0.94079	2.36073	0.50069	1.82817	0.695994	2.66266											1.90897	10.835
					7.80832	0.104388	6.39548	0.0747945								3.08774	39.3823													1.27351	5.39937	0.544013	0.919698	0.631782	3.87345											0.0535181	9.07106
					5.3355	0.0486062	9.83294	0.0594727								3.14211	40.9972													0.904093	4.25482	0.680946	1.09878	0.434953	1.95295											0.0642959	10.5822
					4.48208	0.0314834	17.2103	0.89599								0.65086	37.8526													0.548	1.44033	0.800538	1.08855	0.418308	2.43803											0.284254	6.94631
					3.47334	0.0411702	21.0648	0.896729								0.537369	21.5053													0.622541	2.19172	2.31424	32.7919	0.419023	2.12531											0.663899	7.78818
					3.35664	0.0250724	56.9156	18.3796								0.28112	4.62268													0.565212	5.30339	0.803848	6.01462	0.37027	1.3405											0.0429345	31.5811
					3.79117	0.0336947	41.215	0.447249								0.44037	10.4872													0.517268	5.87126	0.66562	2.14966	0.348065	1.26145											1.30319	26.2865
					25.4788	0.032381	108.323	1.51402								0.422103	16.6205													0.652179	8.50005	0.74531	1.93028	0.346797	1.58											0.298861	75.0626
					31.9508	0.438361	6.42289	0.0481609								0.136765	3.87362													0.375748	2.57158	0.517167	1.04381	0.591435	2.67057											0.803179	21.592
					19.2457	0.563804	13.3292	0.0310019								0.0684758	0.558116													0.427037	4.25928	0.28753	0.545345	1.46002	4.9393											1.94139	129.039
					12.0465	0.0663655	10.9398	0.141727								0.301638	0.563811													0.603726	4.34225	0.400012	1.50475	3.10433	15.4795											0.0588743	1.76074
					8.14286	0.586007	18.9662	0.881266								0.144121	0.985859													0.455838	2.72543	0.358413	0.796222	1.59027	7.03973											0.151415	2.22828
					4.23991	0.0209569	25.4662	2.84526								0.43546	0.197303													0.995889	2.32558	0.350645	1.44295	3.76556	7.39805											0.232957	0.297841
					4.3913	0.202876	26.9234	0.181876								0.558496	0.604444													1.11437	5.06249	0.479913	1.29204	1.53454	3.90002											0.661164	18.4086
					3.84372	0.0304487	23.9293	0.0746261								0.894671	2.31738													1.5037	6.22257	0.415629	0.985356	1.87288	4.37932											0.0364339	4.09815
					2.99093	0.024167	19.3426	4.06701								1.22024	29.5857													0.775896	3.27166	0.471893	0.840618	1.34979	13.2628											2.36451	2.8583
					2.77382	0.0252534	13.5934	0.0765382								1.03829	55.019													0.646377	4.06196	0.417256	1.90049	1.53845	10.118											0.00470277	1.38459
					103.27	4.91588	11.7309	0.0518456								0.329415	59.4342													0.519414	4.46738	0.484566	1.3585	5.17716	22.7819											1.55434	27.8636
					113.462	0.584077	11.5327	0.040288								0.622382	0.721624													0.565143	3.49696	0.494235	1.53781	10.2954	34.0953											0.0330886	9.57921
					37.0322	3.31231	43.3661	0.156354								0.88158	9.79424													0.58475	3.10909	0.618085	1.23401	7.63096	89.8924											0.000304618	0.425285
					16.1544	1.13102	25.2604	2.51875								0.154377	2.70186													0.378234	2.32395	1.13561	30.2765	6.69784	27.3492											0	7.34463
					8.569	0.0822601	25.6155	0.48335								0.4594	5.00088													0.453171	3.29613	0.0171275	8.86585	7.43719	21.5142											0	0.534654
					8.86783	0.46782	10.5305	0.031739								0.203867	0.813678													0.413133	3.25042	0.494169	1.60524	17.3172	37.1997											0	7.74816
					5.45229	0.521029	10.4899	0.03381								0.533284	10.5574													0.425869	2.79387	0.517116	1.51357	15.7471	62.094
					5.45254	0.140122	7.90415	0.0252109								0.0384775	10.6161													1.48809	2.30606	0.334263	1.6531	0.00217293	0.779521
					4.84334	0.0398028	23.214	1.27483								0.298162	0.450721													0.621536	1.96611	0.306754	0.912041	0.00333143	1.93216
					3.43504	0.0150128	49.7019	1.25705								0.702039	6.00492													1.07707	3.07814	0.60887	7.60722	0.0285065	15.619
					91.7845	8.39378	25.9819	0.269849								0.300091	8.2378													1.01847	4.77485	0.281044	1.13602	0.0382259	10.0887
					44.4552	5.82861	11.6803	0.0335691								0.898283	18.7447													0.766777	3.89485	0.415855	1.4592	0.65076	9.34522
					25.6081	0.105587	19.1926	0.104947								0.638599	3.7888													0.665071	3.21022	0.412084	1.84361	0.837002	11.1136
					13.6959	0.309797	13.284	0.745959								3.35087	39.1916													0.788974	0.735518	0.416291	2.0135	0.570547	5.43708
					4.74245	0.216253	25.113	0.888856								3.24386	111.998													0.523312	1.57946	0.534448	1.17706	1.47298	9.77348
					4.89783	0.290462	46.555	1.91708								0.80397	7.90065													0.438385	2.3091	0.492988	1.4478	12.0393	24.791
					7.86486	0.0502876	99.9432	5.42394								0.522512	17.1333													0.42395	4.06339	0.447287	1.20918	6.11292	31.9205
					5.72732	0.0533524	58.3534	2.71213								1.15616	12.7656													0.582385	3.70594	0.437917	1.5121	2.15087	2.54758
					5.33346	0.0557118	27.8122	0.660365								0.8956	0.183243													0.42517	1.89086	0.537674	1.23853	0.370879	3.20173
					5.47296	0.236019	24.4942	0.269505								0.757333	3.1486													0.0801757	22.6107	0.601267	8.43281	0.439907	6.34057
					42.816	4.2329	20.2036	0.0557225								0.137013	77.4436													0.665265	29.556	0.595303	3.18826	0.506916	5.90379
					44.1634	5.27896	26.6262	0.635219								2.85305	55.2883													0.764031	0.669227	0.528153	1.26226	1.12125	8.41077
					17.0327	0.26007	39.4686	0.117645								0.477457	4.27624													0.839734	3.24058	0.573379	1.50374	1.18418	17.5543
					8.92585	0.209668	48.575	3.34812								0.604592	18.7694													1.13755	5.42752	0.313862	0.904574	1.5126	14.0357
					6.61059	0.528519	31.3352	0.078336								0.335653	0.478647													1.00719	5.35534	0.402427	1.4248	4.72171	16.6179
					4.04423	2.48047	39.1016	2.89687								0.37297	24.423													1.11969	5.52565	6.82869	116.38	0.422484	5.94324
					4.07485	0.689425	88.5376	1.91438								0.910725	0.57766													0.71918	3.88235	0.531904	5.0935	0.348531	5.13943
					3.8521	0.423436	34.3174	9.38315								2.37588	45.2296													0.56097	3.5698	0.453724	1.67603	0.488762	5.83933
					5.6037	0.0734678	61.4544	0.589996								1.26336	19.392													0.476933	4.20628	0.351067	1.81882	0.423773	4.51618
					77.0839	7.65286	32.6978	0.391004								0.934599	7.17476													0.577839	2.2642	0.297966	1.7886	0.453253	4.82763
					39.4874	1.01612	204.357	5.11431								1.16945	31.8615													0.475541	2.19354	0.487903	2.44781	0.410005	2.0438
					145.768	42.454	1.42145	9.49035								0.405289	34.1006													0.169674	65.2861	0.385097	1.79905	9.34661	40.6518
					25.902	1.38016	61.8602	3.96968								0.992683	15.7327													0.714432	114.081	0.390999	1.19023	0.399519	5.94499
					14.8283	0.580174										0.516241	14.886													0.778045	3.90889	0.397883	0.854989	0.470622	7.27879
					6.70607	0.471336										0.571994	2.23606													0.705339	0.815626	0.430597	0.898448	0.588867	7.76143
					7.09016	0.960097										0.0983769	1.18111													1.12178	5.24004	0.407683	1.51107	0.404562	4.64427
					7.28809	0.062227										0.261565	1.56486													1.16865	6.7409	0.451427	1.30071	0.337805	2.75113
					3.6791	0.232458										0.75933	4.13873													1.13395	5.37213	0.416002	0.452202	0.500364	2.62635
					3.22853	0.0288175										2.49448	70.9003													0.743427	3.87396	0.732864	3.07934	4.00689	24.9123
					56.4772	0.166429										1.28078	9.14042													0.556312	2.9658	0.350249	0.440464	0.524447	8.74373
					16.3018	0.571561										1.41415	39.249													1.01981	5.00572	0.591891	1.52409	0.479148	6.75307
					94.0236	6.18981										1.01996	24.804													0.8203	5.05351	0.917094	5.32523	0.434481	6.17733
					45.2613	2.03685										3.19177	35.491													1.74954	4.69127	0.458474	0.37107	0.445524	4.50382
					11.3272	2.50424										1.0507	14.4129													0.975932	3.58612	0.440955	1.24181	0.391904	2.86538
					11.3604	3.10684										1.24374	1.77308													0.814693	3.99176	0.448524	1.30109	0.584571	2.95464
					8.7157	1.30837										0.443541	37.3748													0.85727	5.08435	0.34108	1.76065	4.5178	43.8066
					3.9314	0.027076										0.74308	2.03453													1.04116	6.63093	0.395737	2.19777	0.428957	5.82887
					3.7356	0.233342										0.805487	5.92103													1.25441	5.95497	0.398378	1.59506	0.338378	4.55059
					26.1987	1.33303										1.82571	162.46													1.72834	7.86622	0.406473	1.04684	0.385724	4.15885
					1.13202	0.0239356										2.90008	10.9276													0.986916	6.67363	0.457637	1.60363	0.419583	3.68969
					35.7483	1.48642										2.04136	12.2816													0.046469	17.9708	0.35428	0.937837	0.379318	2.49318
					64.8199	3.42467										1.95848	289.861													3.84365	6.29697	0.394572	1.27944	0.634591	1.98864
					21.0216	0.153454										0.533213	74.4173													1.13478	9.49152	0.519557	3.06554	15.3827	108.616
					7.16595	0.411327										1.22066	175.001													0.911945	1.11115	0.682155	8.3625	0.361627	4.69004
					7.81487	0.0806581										3.08254	8.40452													0.746648	3.19622	0.884355	4.03572	0.352436	3.94932
					4.61716	0.0326227										1.0981	82.6925													0.608985	2.35157	0.336196	1.57307	0.362341	3.54548
					4.30544	0.0458949										1.35297	77.6377													0.820895	2.28922	0.526782	2.47713	0.301462	2.11039
					18.7584	2.02518										0.905872	48.124													0.0192887	2.8608	0.336906	1.2998	0.495979	2.78937
					25.4848	2.65914										1.47631	24.1324													0.0342411	2.09955	0.264203	1.09404	1.41898	4.42479
					21.7805	0.682076										0.0957368	3.63985													0.0168337	0	0.366621	0.982682	0.368175	4.38625
					27.9472	0.109153										2.25453	34.3164													0.0187997	7.74414	0.376527	1.04472	0.374177	3.8202
					3.96753	0.682362																								0.0134841	5.5746	0.349665	1.3973	0.61499	3.31276
					32.16	0.243112																								0.0291327	1.39983	0.333636	1.48875	1.22352	4.37118
					6.14233	0.0969476																								0.0183932	1.53243	0.384807	1.49884	15.8741	32.6989
					52.7562	0.313511																										0.673249	2.62068	5.05598	10.9151
					61.8183	13.1724																										1.24381	5.0741	0.409792	3.97055
					36.8983	1.57898																										0.569875	0.814626	0.303156	2.35526
					37.6153	0.118723																										0.549095	1.39273	0.429992	2.29173
					41.3426	0.371597																										0.436151	2.09253	0.58633	1.71738
					9.5549	0.0505788																										0.683427	2.91294	0.908353	2.45305
					10.2468	3.41283																										9.32513	149.015	4.20207	26.8172
					56.7548	3.6193																										0.251088	0.940908	0.134034	96.5166
					34.4547	0.265248																										0.394569	1.48173	0.375495	2.99386
					13.7767	12.0537																										0.381041	1.57278	0.373753	2.31153
					82.6421	0.483566																										0.306979	1.02378	0.432738	1.33201
																																0.337	1.2358	0.660406	1.48805
																																0.343561	1.23402	1.94915	8.52662
																																0.313225	1.12697	0.454734	2.33532
																																0.331624	1.45067	0.222578	0.628514
																																0.34818	1.29188	0.705073	2.08173
																																0.663611	2.7936	1.05316	3.20211
																																1.09527	4.35858	0.607395	58.4706
																																0.971696	1.82148	0.483081	1.89224
																																0.650877	2.82068	0.854549	4.05873
																																0.475589	1.32885	2.18511	6.37793
																																0.785566	6.62411	0.907892	4.17788
																																22.9587	169.275	1.81443	6.45297
																																0.279279	0.705841
																																0.299423	0.863078
																																0.362507	1.21294
																																0.251886	0.950016
																																0.313478	1.43823
																																0.325282	1.57069
																																0.427878	1.22225
																																0.364471	1.27905
																																0.33197	1.3525
																																0.372589	1.19426
																																0.392029	0.630002
																																0.465084	1.61783
																																4.08255	24.8415
																																0.645473	1.77452
																																0.603745	1.80644
																																0.821576	2.52772
																																0.426543	1.519
																																0.545702	0.933913
																																0.519968	1.12508
																																0.334639	0.732653
																																0.367161	0.984337
																																0.385636	1.21345
																																0.324859	1.07939
																																0.358693	1.233
																																0.345232	1.16251
																																0.45222	2.12718
																																1.14529	3.75182
																																0.800629	1.79549
																																0.824684	4.3363
																																0.492081	0.82178
																																0.53867	1.35951
																																0.530811	1.11949
																																0.401576	0.0628386
																																0.514103	1.21137
																																0.362489	0.729238
																																0.42163	1.51913
																																0.373396	1.22963
																																0.417322	1.46961
																																0.394996	1.51036
																																0.353943	1.30993
																																0.410945	1.49243
																																0.430733	1.12763
																																0.44485	1.08522
																																4.75538	36.5758
																																0.868491	2.99825
																																0.668231	1.92167
																																0.625668	1.60941
																																0.601442	1.04345
																																0.608586	1.64177
																																0.325771	0.79637
																																0.41038	1.6108
																																0.42683	1.25019
																																0.435161	1.82395
																																0.395528	1.48912
																																0.3729	1.51149
																																0.35182	1.36521
																																0.374167	1.03626
																																0.617237	1.37589
																																1.49157	5.33744
																																0.970649	1.80009
																																0.625493	1.08541
																																0.822691	2.70859
																																0.612791	1.48007
																																0.584668	1.86769
																																0.424616	1.60733
																																0.371693	1.0575
																																0.383782	1.29597
																																0.384304	1.94926
																																0.350264	1.70069
																																0.357199	1.63936
																																0.371547	1.50425
																																0.415065	1.4243
																																0.446047	0.950952
																																0.464166	0.692152
																																0.507681	1.06801
																																1.17464	3.56433
																																0.884868	3.25145
																																0.655536	1.46735
																																0.613877	1.73294
																																0.604429	1.64573
																																0.397206	1.05855
																																0.450271	2.05654
																																0.550995	3.26272
																																0.491504	1.37932
																																0.517241	1.44921
																																0.456397	2.24678
																																0.475557	1.57787
																																0.396524	1.01852
																																0.416691	0.620421
																																0.374206	0.390764
																																0.463651	0.534264
																																0.574805	1.21517
																																0.841327	1.44522
																																1.52887	6.18132
																																0.41182	1.03301
																																0.420499	2.22077
																																0.496496	2.34376
																																0.495144	1.40707
																																0.43796	1.3835
																																0.406292	2.12806
																																0.381495	1.65281
																																0.277693	0.150375
																																0.317772	0.69796
																																0.369355	0.520489
																																0.719982	1.01542
																																0.984156	1.24748
																																0.557985	1.30616
																																1.12738	2.11151
																																1.50145	13.2985
																																0.485196	2.25268
																																0.411669	1.37786
																																0.333328	1.24298
																																0.397748	1.36692
																																0.370179	1.75939
																																0.361483	1.3771
																																0.302679	0.66822
																																0.318905	0.59396
																																0.339548	0.423592
																																0.464156	0.991068
																																0.659301	2.16887
																																0.692779	1.60838
																																3.32424	19.3874
																																0.777161	3.6277
																																0.349024	1.04289
																																0.300189	1.01006
																																0.404703	0.859698
																																0.391984	1.57646
																																0.363182	1.53807
																																0.332761	0.648876
																																0.358399	0.720482
																																0.367236	0.744065
																																0.568519	1.20123
																																4.61014	5.03902
																																0.354644	0.657139
																																0.706612	2.61976
																																0.867875	2.76951
																																0.743143	2.50903
																																0.525903	2.52348
																																0.698128	3.13071
																																0.486786	1.73165
																																0.359758	1.28082
																																0.341527	0.811331
																																0.38425	1.06768
																																0.438994	1.09122
																																4.39257	19.143
																																0.323782	0.169973
																																0.43704	0.854673
																																0.639656	1.82965
																																1.66913	6.05354
																																1.28029	4.74201
																																1.00705	3.80577
																																0.513491	1.59207
																																0.529793	1.53588
																																0.530405	1.18728
																																0.561684	1.2947
																																2.30409	2.49274
																																0.40898	0.747417
																																0.361111	0.792755
																																0.766927	1.87944
																																1.2068	3.30976
																																1.19473	3.11957
																																1.2062	3.7334
																																2.34752	15.8899
																																1.41823	4.42432
																																0.979666	1.47057
																																0.615134	0.828276
																																0.502113	0.824512
																																0.75027	1.23761
																																0.8477	1.55951
																																1.5759	5.76037
																																1.80701	5.44544
																																4.58163	3.83822
																																1.26968	1.68639
																																0.485669	0.205483
																																0.408845	0.208724
																																0.507231	0.060816
																																0.991141	0.405181
																																1.60441	6.12839
																																2.7642	5.53743
																																1.37299	3.19801
																																0.972693	2.3421
																																1.06797	1.75484
																																0.0614558	6.82501
																																0.038831	3.83809
[truncated: 4 more columns]

## Sheet: Fig. 4b
	D9 Keratocyte													D9 Fibroblast													D9 Myofibroblast
	A1				A2				A3					A1				A2				A3					A1				A2				A3
	F	L	M	H	F	L	M	H	F	L	M	H		F	L	M	H	F	L	M	H	F	L	M	H		F	L	M	H	F	L	M	H	F	L	M	H
	1.39409	0.446578	0.21428	0.187284	0.598105	0.918979	0.230366	0.180665	3.89241	2.23601	1.07283	0.607037		0.665838	0.745832	0.711348	1.09262	0.830303	0.392591	0.507045	0.966256	2.60566	0.539615	0.437942	0.663678		1.80512	6.33438	10.1191	1.90134	1.21613	1.7908	8.81273	1.92759	1.4175	3.75113	2.66697	8.22393
	0.61459	0.407149	0.182929	0.116489	0.687018	1.01714	0.146829	0.231876	7.05109	4.12291	1.32989	0.44574		0.604759	1.0362	0.474561	0.805389	1.06086	0.452359	0.37519	0.896178	2.3968	0.870413	0.483554	0.70335		0.511871	7.74746	5.48184	2.94979	0.914392	5.20285	2.66711	2.96345	2.62697	1.89756	1.96846	2.21673
	0.769083	0.449259	0.181282	0.139152	0.849952	1.9105	0.223233	0.141712	1.87974	1.80819	1.79475	1.13249		0.680323	0.755305	0.472759	0.897023	1.94812	0.378537	0.446415	0.755175	2.16383	0.958003	0.565482	0.701291		0.399637	6.35133	4.08288	1.32855	0.757128	2.22093	5.14914	3.50124	1.17894	2.18506	1.52646	1.06727
	0.605974	0.826229	0.174568	0.20481	2.73204	4.33951	0.556752	0.165799	1.32051	3.0563	1.28677	1.79252		2.28074	0.67158	0.518719	0.723209	3.22227	0.448964	0.469892	1.27903	5.97506	0.821547	0.512923	1.22602		0.425266	30.3884	42.5464	4.14474	0.986442	3.08213	5.35182	5.29382	0.143992	2.57164	2.99015	3.42457
	0.628115	0.715633	0.128057	0.215246	2.43261	1.84788	1.28975	0.287798	5.12121	1.87469	1.74246	4.47769		1.14541	0.478282	0.528945	0.859594	2.39495	0.485267	0.495852	0.911598	8.63542	2.23878	1.91764	0.546555		0.715161	7.25961	6.46465	3.76782	0.416914	4.80316	3.5762	2.39421	1.00612	11.2725	2.50775	1.44725
	0.938898	0.435117	0.154233	0.146322	0.569994	0.72095	0.293153	0.17865	2.5475	3.83346	10.2659	1.64494		0.749311	1.04785	0.560491	0.851278	1.20634	0.418544	0.515604	0.784666	1.93827	0.566053	0.488408	0.544206		0.950015	4.37334	4.77199	8.86589	1.8773	8.79229	4.44157	3.66308	3.58548	2.15496	3.44956	1.56057
	0.463619	0.464358	0.144359	0.130913	0.614641	1.41018	0.419638	0.14757	1.48932	1.90566	1.2377	0.218856		0.573297	1.59887	0.694535	0.750503	1.27174	0.337292	0.458578	0.631746	2.43478	0.532262	0.722865	0.584208		1.3022	6.49219	6.01553	3.72467	0.603995	2.52056	3.93278	5.03852	1.31323	2.81103	2.67347	2.5635
	0.482796	0.498187	0.0997169	0.207498	1.2954	1.93542	0.290008	0.209009	2.1121	4.42551	0.760273	1.08908		0.97039	1.14336	0.414063	0.629819	1.8553	0.678116	0.461701	0.681976	2.33918	1.17763	0.418051	0.547839		0.645713	5.10312	3.0051	5.71841	0.542767	2.7363	2.40918	5.986	0.280981	1.39824	1.55496	38.4803
	0.685986	1.11211	0.126942	0.202944	1.3507	2.71639	0.452765	0.247416	2.21544	3.09467	1.07815	0.557947		1.7444	1.02104	0.461161	0.801121	2.39959	0.591031	0.418535	0.822695	4.17637	3.7009	3.3946	0.757842		0.32665	5.26368	4.37688	5.03742	1.06313	2.9278	2.30092	3.62772	0.113079	4.95581	1.98621	2.6054
	0.91213	0.736849	0.0920434	0.233824	2.61841	2.15575	0.913245	0.309307	3.72482	2.63068	1.34044	1.21236		0.645065	0.78475	0.393142	1.19768	1.69922	0.489245	0.442316	0.793659	11.3037	1.39249	0.518939	0.565683		0.7533	7.30693	2.85577	3.13913	0.946496	2.51408	2.91566	3.53601	1.34176	1.50924	1.32883	1.67842
	1.04433	0.333201	0.12835	0.11626	1.19268	1.10878	0.12604	0.206542	3.96334	4.93126	6.90966	0.159744		0.977472	0.423396	0.529044	1.02718	1.68994	0.501498	0.581726	0.674021	2.07196	0.346074	0.59951	0.594369		1.06908	4.14276	38.3853		0.735107	2.94125	1.73853	2.67116	1.33258	1.95917	3.41789	2.3432
	0.593219	0.542059	0.125245	0.13178	0.798688	0.872611	0.182072	0.172821	2.15336	2.09202	1.12268	0.399366		0.872314	2.1438	0.477236	0.940515	1.65029	0.370217	0.705932	0.67304	1.97665	0.446947	0.722538	0.639897		0.948537	2.96258	16.3573		0.725237	2.73727	1.74843	2.51232	0.958092	1.63497	6.62576	6.02249
	0.514092	0.426572	0.234651	0.151595	1.0041	1.00421	0.375475	0.236042	1.93921	2.98873	0.82241	0.269094		1.1444	0.84313	0.530088	0.734116	2.10166	0.471352	0.70786	0.61994	2.85378	1.10625	0.559765	0.657645		0.660318	2.9992	3.68596		1.77543	2.40662	2.15351	1.88533	0.53991	1.35296	1.49752	2.56853
	0.611247	0.796488	0.0580452	0.226333	0.993362	4.73835	0.612181	0.150357	2.99243	4.21882	1.07643	0.577008		0.967779	0.811994	0.505762	0.791539	1.89116	0.455964	0.496092	0.786294	4.61534	1.82494	0.67565	0.677979		0.525398	2.55246	9.7789		0.704462	1.90597	2.93689	2.00854	0.386343	1.6607	1.13523	2.83504
	0.784642	0.781791	0.171752	0.129035	1.46958	4.02747	0.252689	0.144399	1.88225	3.90985	0.93104	1.44397		1.25843	0.812594	0.4162	1.02356	1.73475	0.428361	0.426171	0.695588	7.6909	2.89711	4.47506	0.689204		0.577539	3.78396	6.91531		0.912514	1.76056	2.07994	2.54123	1.42819	3.74989	2.47412	2.36139
	0.987553	0.45995	0.164375	0.125387	1.33326	0.939818	0.243379	0.148266	1.3578	3.06127	2.44734	1.15849		0.720077	1.01101	0.509077	0.701604	1.40346	0.943411	0.62717	0.908037	8.9193	0.603001	0.983499	0.594439		0.92358	5.13213	5.45502		0.883997	3.50799	3.88921	2.58863	0.566747	5.17047	2.11419	0.961977
	1.3094	0.752443	0.122082	0.125138	1.43311	1.46995	0.265484	0.146037	2.49266	2.41813	3.29097	0.305255			0.984453	0.462685	0.696787	1.53574	0.523904	0.536688	0.992823	2.0925	0.407293	0.657983	0.680686		0.816636	3.28001	8.00071		0.866215	2.4215	1.47495	2.06402	0.583625	5.70293	1.75209	1.64469
	0.776796	0.849238	0.142026	0.219744	2.00348	1.39387	0.330823	0.161763	2.17202	3.26943	0.661838	0.707653			0.994394	0.480037	0.810895	1.59345	0.370824	0.62589	0.70463	1.85799	0.431241	0.863994	0.852986		0.717782	3.57678	2.86589		0.698857	2.77026	3.17082	1.85286	0.495803	10.0647	1.30141	3.90341
	0.94374	0.956756	0.218786	0.180195	2.47456	1.22493	0.292085	0.228752	4.16407	3.05243	0.197381	0.684284			0.784425	0.588751	0.852711	4.00262	0.347186	0.755293	0.789884	2.39076	0.557049	0.412267	0.698232		1.24189	2.89719	5.09498		1.16477	5.96066	2.47855	2.14479	1.45222	17.8214	2.08655	5.35849
	1.52645	0.672956	0.229277	0.203396	1.19881	3.47977	0.388223	0.229211	3.89235	2.29627	0.840607	0.462317			0.947886	0.534978	0.726103	2.1508	0.44478	1.07423	0.877989	2.43165	1.24425	1.26946	0.707126		0.582895	2.44138	3.24653		0.776019	3.74439	3.67038	5.36069	2.19598	78.5602	1.858	3.98646
	1.59287	0.825977	0.336411	0.187942	1.56802	1.56948	0.13952	0.229006	5.17184	12.786	9.52789	0.319796			0.832352	0.468337		3.48462	0.435852	0.538658	0.65823	18.2736	5.27133	0.650614	0.904344		0.725894	3.25239	3.12556		2.05972	3.81982	1.74844	2.12959	0.966377	7.44633	4.6175	4.10101
	1.31449	1.22476	0.20611	0.475657	1.70175	1.88655	0.151651	0.149253	4.06864	4.29381	2.37085	2.52344			0.766215	0.517322		0.977633	1.47341	0.49943	0.79285	19.447	0.587188	0.653392	0.639182		1.47457	4.42259	3.7776		1.23427	12.5699	1.6103	2.35847	1.10779	3.77913	2.05811	4.69941
	2.92079	1.40849	0.201942	0.28249	1.33452	1.28926	0.225	0.253258	2.75755	4.54233	2.10277	0.311772			0.778691	0.457476		1.11484	0.907323	0.536356	0.696805	0.669579	0.311784	0.590015	0.562768		1.00421	15.6228	3.75323		1.431	11.1929	1.03806	3.36315	0.606641	1.737	0.945344	2.45391
	1.58511	1.70726	0.179754	0.289692	1.68133	1.71899	0.367314	0.293979	1.60213	2.4747	2.35012	0.311012			0.830704	0.441401		1.76255	0.528506	0.45381	0.635687	0.532091	0.547543	0.482255	0.610188		1.24426	10.9165	8.40838		1.1983	5.93105	1.2567	3.55098	0.733958	1.8262	1.79594	3.79188
					3.49797	1.53724	0.464076	0.308761	4.71364	1.77094	0.841791	0.618481				0.507861		1.61812	0.435044	0.493027	0.710244	0.675778	0.939982	2.68111	0.461621		1.84481	1.65282	4.97934		0.711208	7.1201	1.87776	2.24295	0.850566	1.33895	2.94554	2.22291
					2.42802	0.770288	0.200079	0.133002	1.31184	6.65794	0.697747	0.722601				0.591618		0.464083	0.407807	0.623655	0.77777	0.765819	2.73367	0.767622	0.468309		1.70362	2.19151	5.74018		0.677015	2.42779	1.342	2.367	1.2504	1.63114	8.1775	1.68324
					1.57328	1.00936	0.471139	0.186278	4.34746	4.97637	0.45921	1.90954				0.540398		0.515976	0.369718	0.703393	0.748931	0.594419	7.45412	0.510567	1.00623		1.69247	2.07124	4.29612		1.24453	2.28747	0.973491	1.82759	0.732799	1.96956	1.15073	1.75039
					1.06132	1.08949	0.127159	0.2735	4.21771	4.61196	3.89906	0.965087						1.0547	0.941577	0.544513	0.686318	1.16517	0.42605	0.69537	0.804323		1.51822	3.54541	2.77003		2.19737	3.19709	4.26365	2.60123	1.68674	3.03699	1.62765	1.33023
					2.28191	1.60801	0.436676	0.36456	3.71032	2.47291	1.96912	1.17217						0.432113	0.851193	0.44064	0.689633	0.569335	0.351449	0.568203	0.518875		1.5528	2.49269	3.73415		1.2955	1.86024	5.42983	4.02315	1.76437	4.58937	0.945088	4.8362
					1.44669	2.99672	0.486137	0.217673	5.00978	2.4302	1.46987	1.07717						0.458317	0.629109	0.544685	0.833569	0.844974	0.368378	0.767613	0.427135		0.920786	4.03504			1.58813	4.20949	3.93438	1.79412	0.266096	1.54255	1.43316	5.51264
					2.21225	1.90108	0.340596	0.205293	5.0042	2.93763	2.42414	0.500884						0.42476	0.429689	0.510465	1.04583	0.95551	0.66576	2.89544	0.53487		1.40159	1.88304			1.12503	2.61746	1.46113	2.28843	1.30255	1.61223	3.23653	2.43552
					2.36035	1.60236	0.276815	0.364006	3.48533	4.08576	1.08963	0.721447						0.432962	0.496	0.633017	0.58946	0.567765	1.03508	0.685413	0.714526		1.51746	2.39872			1.42605	2.68933	5.86246	1.81386	1.68025	1.83554	1.06643	1.32867
					2.39119	0.620446	0.223427	0.169985	3.05523	8.20884	0.66893	0.952222						0.416581	0.464106	0.56479	0.600964	0.6849	1.71033	0.774656	0.505099		1.34312	2.87364			1.13949	3.93689	1.86877	2.20697	1.37358	2.13886	1.70077	3.81826
					2.37246	1.15282	0.21778	0.285934	5.12989	5.96063	0.650409	3.11262						0.525468	0.414178	0.570679	0.728088	2.65649	0.455968	0.925279	0.888107		0.71093	1.6607			2.8224	2.02437	3.74955	2.94136	1.23389	1.54586	1.34518	10.0266
					2.08004	1.55479	0.38955	0.290418	4.5542	4.17993	0.36287	2.85003						0.842344	0.589795	0.624958	0.639758	0.58404	0.322548	0.634508	0.59874		0.891404	1.97735			2.77508	1.72291	2.25678		2.01738	2.82207	2.5195	1.70313
					1.87195	3.21509	0.411736	0.394685	3.81259	7.97494	0.620266	2.84682						1.31885	0.729527	0.643257	0.743643	0.692897	1.19574	0.582261	0.491349		0.942298	2.05787			1.88207	1.88556	1.50349		3.20166	2.92261	2.01836	2.88641
					2.14302	2.50978	0.427653	0.327144	4.83964	6.41938	1.43575	0.241753						0.448314	0.598332	0.44105	3.2983	0.934819	1.54852	2.40526	0.47159		0.91691	1.89364			1.30488	2.1525	3.49651		0.52006	5.58019	2.62192	3.14441
					1.2792	1.95629	0.208693	0.313497	5.60108	2.76274	4.34732	0.917607						0.472964	0.422549	0.662507	0.58966	0.743704	0.990873	0.535452	0.573131		0.930412	1.91354			1.95666	3.05737	5.99476		0.859684	1.73686	3.47945	3.56761
					2.31573	1.06934	0.415265	0.353653	3.71207	3.42421	0.732929	0.616746						0.468967	0.418752	0.588967	0.506808	0.663099	4.93368	0.855582	0.791592		0.90055	2.39372			1.56412	3.07513	1.7908		1.05289	1.33993	1.24169	7.51426
					1.9008	1.19234	0.165959	0.422557	10.0956	6.44775	1.37333	0.915927						0.425564	0.378033	0.612673	0.619251	0.802268	0.340738	0.733944	0.50503		0.865124	1.67321			1.81526	3.77678	1.5215		2.74698	1.46958	2.8394	12.9879
					1.6643	1.58964	0.281184	0.245372	7.95046	18.7573	1.00753	0.387567						0.457017	0.451008	0.659532	0.846454	2.94622	0.373378	0.94797	0.494019			2.61324			4.00573	2.87489	1.93915		0.606962	1.59661	1.80909	3.55606
					3.39095	1.81966	0.489614	0.528055	7.61561	4.92877	1.30431	1.28005						0.519182	0.605284	0.563157	1.35859	0.484827	0.509127	0.599154	0.517178			2.93239			6.54973	1.48277	2.06512		3.87178	2.95983	1.84544	5.77173
					5.59278	5.91526	0.837935	0.474539	12.1108	1.68271	0.95726	1.55872						0.578921	0.502885	0.558509	0.411437	0.618344	1.25704	0.952056	0.521036			3.20066			2.15914	1.40167	6.39409		8.70066	3.11128	4.27407	5.70782
					3.96832	2.33729	0.369135	0.76244	8.5887	1.9896	0.80402	0.421173						0.628611	0.599837	0.536558	0.636838	0.829671	1.38349	5.10704	0.424406			3.43771			1.71597	1.2572	3.24366		0.979745	2.62854	3.09499	2.38896
					2.27681	1.59656	0.253416	0.741133	5.99536	5.73343	1.06683	0.612376						0.406501	0.645035	0.596224	0.719467	0.700909	1.52468	0.559874	0.618345			2.12058			2.26254	1.27453	9.8428		0.671881	2.14715	7.51943	1.75565
					3.9491	1.88227	0.118714	0.429267	3.04455	6.22137	1.53303	0.70082						0.472393	0.420201	0.505395	0.734048	0.749785	0.467481	0.793545	0.706467			2.69506			2.49385	2.14551	7.55349		0.832195	6.15878	2.09889	1.58594
					2.52558	2.00981	0.300167	0.578961	5.17501	9.93666	1.51645	1.47867						0.540927	0.374502	0.614848	1.03477	0.88538	0.344027	0.796212	0.897674			4.3752			2.26664	1.50618	2.99264		2.11469	1.26629	1.77325	3.25563
					3.4482	2.13999	0.505798	0.557389	3.74638	12.7852	0.773378	1.88263						0.460828	0.383242	0.611348	0.604051	3.53851	0.347424	0.726552	0.450063						7.35066	2.6477	4.04309		1.35617	1.91188	2.79508	3.80804
					10.8926	1.51635	1.0843	0.890476	3.98206	8.5998	0.656222	1.15198						0.583115	0.623671	0.646247		0.531565	0.356617	0.897096	0.591198						3.96408	1.22442	11.798		2.70467	1.26898	2.40182	7.16191
					5.04278	2.08788	0.374401	0.659124	5.23149	12.5414	0.901673	1.42147						0.527513	0.567802	0.704782		0.655229	1.09316	1.08514	0.45206						2.04101	1.47245	3.87996		5.82939	1.16981	1.0223	2.694
					5.40614	2.43664	0.318654	0.458208	10.9794	10.415	1.86215	0.902414						0.548385	0.514092	0.586989		0.851545	1.18609	2.82638	0.450648						2.06037	1.49968	10.8537		4.87129	5.58029	3.58951	3.11263
					5.83598	1.76116	0.488064	0.986438	13.5777	2.33473	0.895259	0.511451						0.459068	0.540899	0.676343		0.641467	0.518555	0.4215	0.485549						2.06932	1.74555	3.85249		7.54576	9.56731	3.02303	3.48646
					9.23071	4.6054	0.639515	1.02148	6.32906	3.77089	1.35909	0.807933						0.532615	0.392062	0.699762		0.756797		0.782042	0.76444						2.77865	4.2527	2.83618		0.659794	2.04782	1.13466	2.14002
					4.97589	10.8154	0.568596	1.155	11.1436	5.03754	1.31195	1.35806						0.517539	0.342128	0.764738		0.697857		0.796607	0.72589						2.71843	9.56677	5.29419		1.56395	2.80282	3.84873	2.60836
					10.413		0.305778	1.54047	5.58084	4.26078	1.30551	1.10965						0.593788		0.616132		1.30463		0.733084	0.571521						1.73225	1.65454	3.07355		1.70268	7.9043	1.29646	3.26337
									5.72382	18.4031	1.61173	1.7382						0.499878		0.687213		0.469756		0.548379	0.631116						1.32757	0.741728	8.33999		1.02704	6.97049	1.81953
									16.041	3.62702	1.30043	4.68117						0.505198		0.481083		0.613388		0.613974	0.513362						1.25614	1.10721	2.55037		2.05161	2.13139	3.61023
									2.60453	2.65052	0.422323	0.540148						0.390789		0.441002		0.626303		2.42867	0.565163						2.3193	2.1088	5.85909		1.70428	1.2683	1.66466
									7.63896	5.26161	0.517041	0.769534						0.449952		1.02341		0.440391		0.708046	0.432607						1.57733	2.37997	7.54263		2.72456	1.08181	1.95651
									3.11833		0.513371	0.857715						0.655672		0.77668		0.445884		0.713352	0.571524						1.11781	2.02949	16.945		6.53233	1.33891	20.1651
									4.57765		1.40984	1.02425						0.587576		0.809304		0.463882		0.619215	0.799862						1.52008	1.26584	4.08457		3.49702	5.33675	1.93456
									2.62659		0.8276	1.74908						0.444777		0.530867		0.481623		0.632741	0.784682						1.42643	0.884259	5.46649		1.84109	2.39225	2.7691
									8.14998		1.16766	1.78018						0.551309				1.84896		0.735093	0.805495						0.912863	1.06509	9.86089		2.86743	5.47152	6.80038
									15.699		1.14662	2.15563						0.458403				0.58086		0.719995	0.603792						1.27412	1.55427	9.74733		1.14359	3.27269	2.24061
									19.2213		1.17944	1.16031						0.475658				0.545715		1.58248	0.723043						0.993669	1.2355	3.48936		0.844469	1.80674	3.2131
									7.72419		0.955767	2.7369						0.416159				0.573274		0.756223	1.03488						0.834515	2.24392	5.29197		2.96529	2.2599	0.968775
									10.0324		0.497354	0.718942						0.45331				0.391549		0.851154	0.958202						1.29059	1.87279	8.57953		1.53181	1.90948	2.85092
									11.9138		1.11237	1.52279						0.389809				0.431358		0.70417	0.763499						1.12188	2.00495	14.3802		2.06254	1.40149	0.994857
									6.48216		1.23262	2.11542										0.447758		0.673785	0.778728						0.628051	2.0418	2.42358		0.875523	2.81251	1.48674
									6.30205		0.627452	9.21168										0.83554		0.442017	0.877751						0.827277	3.61052	3.14456		2.87321	10.2276	0.877295
									24.6829		1.0491	0.726104										1.72332		0.663656	0.661362						0.572328	3.64837	3.62892		3.59752	1.61081	4.174
									3.79066		1.66655	4.99069										0.456309		1.05623	0.826189						0.920329	2.65181	2.59679		4.59005	1.70952	3.11579
									13.7895		0.917156	4.74447										0.433728		0.615002	0.736336						0.854546	5.10536			6.15787	1.56401	37.3226
									6.28142		0.386668	2.24874										0.433868		0.706171	0.808265						0.710837	2.27654			4.41019	1.54997	2.38622
									4.45562		1.50521	0.831996										0.361851		2.06916	0.65846						0.943985	3.55024			2.34823	1.42128	2.86771
									5.48457		1.01423	1.56356										0.452706		0.791925	2.5946						1.22567	2.65532			0.753009	1.30027	4.38505
											1.87767	7.10287										0.491562		1.06018	0.684295						2.017	1.91797			5.0743	1.01004	29.5649
											1.92323	2.73823										1.14457		0.703694	0.837182						1.00965	3.98165			2.36403	1.00504	1.40972
											0.514995	1.41664										0.429761		0.683892	0.673511						0.950243	5.51038			9.88678	0.858028	4.56448
											0.796341	2.43235										0.439816		0.555502	1.14672						0.809923	2.85727			11.3964	2.28641	4.47188
											1.11845	2.2941										0.430109		0.540899	0.608812						1.60716	2.26333			4.87762	1.4399	11.4644
											1.99752	2.00291										0.451448		0.852598	0.700259						1.01574	2.36851			3.46378	1.19976	6.50191
											0.659646	0.750145										0.482734		4.63812	0.827167						1.47504	2.61272			4.97306	1.35498	6.68047
											0.977227	1.5649										0.871712		2.0921	1.39518						1.19776	3.57378			10.1752	1.14568	1.77373
											0.902212	1.87773										1.67073		1.83811	1.20413						1.40509	3.12699			6.61697	1.54376	3.05964
											2.00485	13.1678										0.90754		2.09526	1.27644						1.78806	2.16183			5.14418	1.28302	5.96555
											0.59813	2.09695										0.835992		1.48825	1.38418						1.32661	2.5792			2.54044	1.32323	43.3701
											2.58763	1.9153										1.21913		2.82373	1.02628						0.98553	2.164			1.94428	1.44237	2.75907
											1.83195	0.998464										0.963858			1.036						0.738708	2.7923			7.49922	1.74834	2.5438
											1.27225	2.38015										0.791511			9.12406						0.9804	2.86103			3.29559	2.44909	3.07093
											1.5395	2.31598										1.72201									1.32872	1.82257			8.61277	4.29532	7.01582
											0.753173											1.08706									1.21944	2.38558			2.46352	1.9818	10.8378
											0.808549																				0.753009	1.92897			3.86771	1.73478	9.70362
											2.14204																				0.93291	2.44191			2.80059	1.71364	10.8333
											1.809																				0.881386	4.71339			4.39296	1.61823	3.33491
											0.99482																				0.760149	2.6457			18.3786	1.54493	5.83407
											2.48664																					2.50155			5.12679	1.71362	10.8907
											2.13534																					3.96047			3.30677	1.08402	4.62899
											2.28267																					1.97704			2.46855	1.85593	1.66763
											2.45449																					2.70982			4.58902	1.01107	2.53111
											2.36047																					3.02471			1.78855	2.12793	3.42741
											2.17727																					3.7575			1.30627	5.12341	2.43031
											5.0035																					2.86005			1.61436	2.21816	1.96564
											6.29377																					2.76585			1.57523	1.82633	1.67922
											0.995381																					2.56705			7.09945	1.69897	10.1851
											2.28023																					5.39064			2.53613	8.12662	5.23637
											9.62022																					2.47408			0.925814	6.72868	1.53073
											5.75252																					3.14623			0.891438	2.83328	1.13944
																																2.45948			0.805644	2.44608	1.52408
																																9.90034			0.677929	2.43187	5.30343
																																6.02321			1.58535	2.01791	14.5648
																																1.80775			1.56479	4.65408	2.14124
																																2.26271			1.53895	1.69719	1.70055
																																16.57			1.24119	3.74911	6.19478
																																2.39865			1.48938	3.77067	2.6637
																																5.16125			2.78089	13.5835	1.29283
																																2.51937			1.39601	2.74027	3.81991
																																3.36458			1.10649	3.00661	11.1183
																																1.63221			2.76318	1.82715	0.997938
																																1.38814			2.48932	3.02895	1.8692
																																1.48554			1.44326	1.88678	2.80368
																																6.52368			1.61017	3.17657	3.38506
																																39.3326			0.864485	20.0652	1.78104
																																			0.698419	20.0724	1.92433
																																			1.22494	9.08823	6.16112
																																			0.708096	1.58965	2.70925
																																			0.876785	1.55669	4.00628
																																			1.21746	2.22399	1.63628
																																			1.20916	6.56898	5.81787
																																			1.57201	3.87458	5.85024
																																			1.08855	1.50973	8.07261
																																			3.34213	1.49605	11.8317
																																			2.88423	3.05782	4.77448
																																			1.60112	2.29148	7.13005
																																			2.33337	8.18297	1.3407
																																			6.51846	3.77495	5.99015
																																			0.928372	1.66718	6.05785
																																			0.968723	1.59295	4.46099
																																			0.917558	1.76102	2.72545
																																			6.54154	2.74404	2.04246
																																			0.989568	3.30403	1.2238
																																			0.47576	4.43845	4.45845
																																			0.86135	1.75959	2.49406
																																			3.02139	1.80633	2.90936
																																			1.40742	2.14139	2.23093
																																			1.03267	1.70043
																																			10.3549	11.4707
																																			1.3569	3.15001
																																			1.25409	2.45552
																																			1.02289	1.50571
																																			1.03684	1.68475
																																			6.04804	1.86298
																																			2.33043	2.21992
																																			2.65169	3.54974
																																			1.67591	4.69282
																																			1.47913	4.81383
																																			1.0172	1.75986
																																			3.99055	1.50898
																																			2.42059	1.68292
																																			1.81088	1.53541
																																			2.26294	6.22462
																																			2.15342	3.15357
																																			1.49366	1.76265
																																			1.04586	1.66113
																																			7.82335	1.76003
																																			2.27811	1.76756
																																			2.43	2.01979
																																			1.17904	3.43657
																																			1.17638	2.27125
																																			1.71311	1.33194
																																			2.03492	1.232
																																			1.42882	1.39428
																																			2.85916	1.62111
																																			1.07052	3.40841
																																			0.944012	2.6735
																																			0.838496	1.41785
																																			1.04998	1.20353
																																			0.877711	1.48042
																																			1.39456	1.61302
																																			0.944909	2.76085
																																			2.84139	5.74232
																																			1.2886	6.24134
																																			1.70343	1.78345
																																			2.53842	1.48996
																																			2.20325	0.982187
																																			1.38869	1.69181
																																				2.08727
																																				18.1822
																																				3.99927
																																				3.69477
																																				1.37567
																																				0.966871
																																				0.924741
																																				1.24089
																																				1.25728
																																				1.50645
																																				33.5528
																																				2.54603
																																				3.37729
																																				1.8103
																																				2.01525
																																				1.07967
																																				1.0069
																																				1.12926
																																				1.0509
																																				3.57041
																																				3.13755
																																				2.86896
																																				1.60346
																																				4.18887
																																				1.70712
																																				5.72608
																																				0.82638
																																				15.1124
																																				17.0215
																																				2.38372
																																				3.18766
																																				5.89295
																																				2.1048
																																				5.90457
																																				5.76995
																																				2.21214
																																				6.56252
																																				1.56687
																																				3.19712
																																				2.92229
																																				6.22283
																																				1.5996
																																				2.65219
																																				1.88986
																																				2.04936
																																				7.27603

## Sheet: Fig. 5a
	Localized orthogonal angle
	Medium [°]	High [°]
Sample 1	98.691	88.717
Sample 2	104.97	87.585
Sample 3	95.004	87.646
Sample 4	99.374	87.835
Sample 5	101.96	91.494
Mean	99.9998	88.6554
S.D.	3.72853	1.65069

## Sheet: Fig. 5b
	Keratocyte														Fibroblast														Myofibroblast
		Flat			Low			Medium			High					Flat			Low			Medium			High					Flat			Low			Medium			High
	Orientation	Center	Slope	Edge	Center	Slope	Edge	Center	Slope	Edge	Center	Slope	Edge		Orientation	Center	Slope	Edge	Center	Slope	Edge	Center	Slope	Edge	Center	Slope	Edge		Orientation	Center	Slope	Edge	Center	Slope	Edge	Center	Slope	Edge	Center	Slope	Edge
	-89.5	0	0	0.03916	0	0	0.0016	0.08144	0	0	0	0.35287	1		-89.5	0.0155	0	0	0.26159	0	0.43412	0	0	0	0	0	0		-89.5	-0.10539	0	0.00286	0	0	0	0	0	0	0	0	0
	-88.5	0	0	0.02188	0	0	0.00159	0.06832	0	0	0	0.3016	0.99317		-88.5	0.00298	0	0	0.23633	0	0.47413	0	0	0	0	0	0		-88.5	-0.06808	0	0.00274	0	0	0	0	0	0	0	0	0
	-87.5	0	0	0.0072	0	0	0.00158	0.05621	0	0	0	0.25403	0.98258		-87.5	-0.0065	0	0	0.21281	0	0.51167	0	0	0	0	0	0		-87.5	-0.02999	0	0.00262	0	0	0	0	0	0	0	0	0
	-86.5	0	0	-0.0049	0	0	0.00158	0.04513	0	0	0	0.21019	0.96824		-86.5	-0.01295	0	0	0.19103	0	0.54674	0	0	0	0	0	0		-86.5	0.00889	0	0.00251	0	0	0	0	0	0	0	0	0
	-85.5	0	0	-0.0144	0	0	0.00158	0.03507	0	0	0	0.17005	0.95014		-85.5	-0.01636	0	0	0.17097	0	0.57933	0	0	0	0	0	0		-85.5	0.04855	0	0.0024	0	0	0	0	0	0	0	0	0
	-84.5	0	0	-0.0213	0	0	0.00158	0.02603	0	0	0	0.13362	0.92827		-84.5	-0.01674	0	0	0.15264	0	0.60945	0	0	0	0	0	0		-84.5	0.089	0	0.0023	0	0	0	0	0	0	0	0	0
	-83.5	0	0	-0.02562	0	0	0.00158	0.01801	0	0	0	0.10091	0.90266		-83.5	-0.01408	0	0	0.13605	0	0.6371	0	0	0	0	0	0		-83.5	0.13023	0	0.00221	0	0	0	0	0	0	0	0	0
	-82.5	0	0	-0.02734	0	0	0.00159	0.011	0	0	0	0.07191	0.87328		-82.5	-0.00839	0	0	0.12119	0	0.66227	0	0	0	0	0	0		-82.5	0.17225	0	0.00213	0	0	0	0	0	0	0	0	0
	-81.5	0	0	-0.02647	0	0	0.0016	0.00502	0	0	0	0.04662	0.84014		-81.5	0.000328702	0	0	0.10806	0	0.68497	0	0	0	0	0	0		-81.5	0.21505	0	0.00205	0	0	0	0	0	0	0	0	0
	-80.5	0	0	-0.02301	0	0	0.00162	5.79377e-05	0	0	0	0.02504	0.80325		-80.5	0.01209	0	0	0.09666	0	0.7052	0	0	0	0	0	0		-80.5	0.25864	0	0.00199	0	0	0	0	0	0	0	0	0
	-79.5	0	0	-0.01696	0	0	0.00163	-0.00388	0	0	0	0.00718	0.76259		-79.5	0.02688	0	0	0.08699	0	0.72296	0	0	0	0	0	0		-79.5	0.30301	0	0.00192	0	0	0	0	0	0	0	0	0
	-78.5	0	0	-0.00932	0	0	0.0016	-0.00605	0	0	0	-0.01117	0.64986		-78.5	0.05456	0	0	0.08632	0	0.74972	0	0	0	0	0	0		-78.5	0.36151	0	0.00189	0	0	0	0	0	0	0	0	0
	-77.5	0	0	0.00346	0	0	0.00162	-0.00632	0	0	0	-0.02299	0.52545		-77.5	0.08344	0	0	0.08345	0	0.7707	0	0	0	0	0	0		-77.5	0.41775	0	0.00182	0	0	0	0	0	0	0	0	0
	-76.5	0	0	0.0194	0	0	0.00165	-0.00435	0	0	0	-0.02691	0.39959		-76.5	0.11209	0	0	0.08046	0	0.78517	0	0	0	0	0	0		-76.5	0.47156	0	0.00177	0	0	0	0	0	0	0	0	0
	-75.5	0	0	0.03682	0	0	0.00173	0	0	0	0	-0.02093	0.28996		-75.5	0.13939	0	0	0.07762	0	0.7937	0	0	0	0	0	0		-75.5	0.53184	0	0.00175	0	0	0	0	0	0	0	0	0
	-74.5	0	0	0.05473	0	0	0.00174	0	0	0	0	-0.0019	0.32284		-74.5	0.16437	0	0	0.07511	0	0.79525	0	0	0	0	0	0		-74.5	0.58866	0	0.00174	0	0	0	0	0	0	0	0	0
	-73.5	0	0	0.07236	0	0	0.00178	0	0	0	0	0	0.35486		-73.5	0.18602	0	0	0.07291	0	0.79112	0	0	0	0	0	0		-73.5	0.63681	0	0.0017	0	0	0	0	0	0	0	0	0
	-72.5	0	0	0.08886	0	0	0.00184	0	0	0	0	0	0.36139		-72.5	0.20393	0	0	0.07087	0	0.78091	0	0	0	0	0	0		-72.5	0.66701	0	0.00167	0	0	0	0	0	0	0	0	0
	-71.5	0	0	0.10368	0	0	0.00185	0	0	0	0	0	0.36329		-71.5	0.21701	0	0	0.06916	0	0.76511	0	0	0	0	0	0		-71.5	0.70113	0	0.0017	0	0	0	0	0	0	0	0	0
	-70.5	0	0	0.11622	-0.01888	0	0.0019	0	0	0	0	0	0.36199		-70.5	0.22519	0	0	0.06773	0	0.74414	0	0	0	0	0	0		-70.5	0.72981	0	0.00167	0	0	0	0	0	0	0	0	0
	-69.5	0	0	0.12637	-0.04692	0	0.00198	0	0	0	0	0	0.36858		-69.5	0.22771	0	0	0.06641	0	0.71833	0	0	0	0	0	0		-69.5	0.76677	0	0.00168	0	0	0	0	0	0	0	0	0
	-68.5	0	0	0.13334	-0.04708	0	0.00214	0	0	0	0	0	0.39946		-68.5	0.22395	0	0	0.06538	0	0.68868	0	0	0	0	0	0		-68.5	0.80742	0	0.0017	0	0	0	0	0	0	0	0	0
	-67.5	0	0	0.13705	-0.02885	0	0.00224	0	0	0	0	0	0.48497		-67.5	0.21359	0	0	0.06451	0	0.65647	0	0	0	0	0	0		-67.5	0.83998	0	0.00169	0	0	0	0	0	0	0	0	0
	-66.5	0	0	0.13741	0.000716132	0	0.00231	0	0	0	0	0	0.55331		-66.5	0.1962	0	0	0.06386	0	0.62227	0	0	0	0	0	0		-66.5	0.86347	0	0.00174	0	0	0	0	0	0	0	0	0
	-65.5	0	0	0.13358	0.03811	0	0.00246	0	0	0	0	0	0.60111		-65.5	0.17777	0	0	0.06336	0	0.5879	0	0	0	0	0	0		-65.5	0.87896	0	0.00176	0	0	0	0	0	0	0	0	0
	-64.5	0	0	0.1261	0.08087	0	0.00256	0	0	0	0	0	0.63006		-64.5	0.1603	0	0	0.06304	0	0.55782	0	0	0	0	0	0		-64.5	0.88549	0	0.00175	0	0	0	0	0	0	0	0	0
	-63.5	0	0	0.11417	0.12745	0	0.00268	0	0	0	0	0	0.64067		-63.5	0.14127	0	0	0.06293	0	0.54321	0	0	0	0	0	0		-63.5	0.88232	0	0.00173	0	0	0	0	0	0	0	0	0
	-62.5	0	0	0.09817	0.17589	0	0.00281	0	0	0	0	0	0.63501		-62.5	0.12256	0	0	0.06293	0	0.53992	0	0	0	0	0	0		-62.5	0.86836	0	0.00182	0	0	0	0	0	0	0	0	0
	-61.5	0	0	0.07845	0.22487	0	0.003	0	0	0	0	0	0.61309		-61.5	0.10937	0	0	0.06308	0	0.5404	0	0	0	0	0	0		-61.5	0.84383	0	0.00183	0	0	0	0	0	0	0	0	0
	-60.5	0	0	0.05778	0.27275	0	0.0032	0	0	0	0	0	0.5777		-60.5	0.116	0	0	0.06351	0	0.53331	0	0	0	0	0	0		-60.5	0.80877	0	0.00186	0	0	0	0	0	0	0	0	0
	-59.5	0	0	0.0563	0.31809	0	0.00349	0	0	0	0	0	0.52999		-59.5	0.11573	0	0	0.06413	0	0.5146	0	0	0	0	0	0		-59.5	0.76463	-0.01353	0.0019	0	0	0	0	0	0	0	0	0
	-58.5	0	0	0.05438	0.36032	0	0.00371	0	0	0	0	0	0.47139		-58.5	0.11473	0	0	0.06474	0	0.48658	0	0	0	0	0	0		-58.5	0.71304	-0.02625	0.00196	0	0	0	0	0	0	0	0	0
	-57.5	0	0	0.05205	0.39742	0	0.00404	0	0	0	0	0	0.40418		-57.5	0.11384	0	0	0.06559	0	0.45088	0	0	0	0	0	0		-57.5	0.65648	-0.0268	0.00199	0	0	0	0	0	0	0	0	0
	-56.5	0	0	0.04975	0.42875	-0.00842	0.00432	0	0	0	0	0	0.33067		-56.5	0.11293	0	0	0.06668	0	0.40879	0	0	0	0	0	0		-56.5	0.60091	-0.01866	0.00207	0	0	0	0	0	0	0	0	0
	-55.5	0	0	0.04763	0.45234	-0.01634	0.00463	0	0	0	0	0	0.25255		-55.5	0.11179	0	0	0.06791	0	0.36281	0	0	0	0	0	0		-55.5	0.55065	-0.00324	0.00212	0	0	0	0	0	0	0	0	0
	-54.5	0	0	0.04557	0.46727	-0.01457	0.00501	0	0	0	0	0	0.17309		-54.5	0.11126	0	0	0.06942	0	0.31393	0	0	0	0	0	0		-54.5	0.49521	0.01826	0.00221	0	0	0	0	0	0	0	0	0
	-53.5	0	0	0.04396	0.47269	-0.00754	0.00535	0	0	0	0	0	0.09543		-53.5	0.11321	0	0	0.07107	0	0.26436	0	0	0	0	0	0		-53.5	0.4411	0.04462	0.00229	0	0	0	0	0	0	0	0	0
	-52.5	0	0	0.04243	0.46656	0.00288	0.00549	0	0	0	0	0	0.02376		-52.5	0.11829	0	0	0.07304	0	0.21505	0	0	0	0	0	0		-52.5	0.39317	0.07468	0.00239	0	0	0	0	0	0	0	0	0
	-51.5	0	0	0.041	0.448	0.0156	0.00517	0	0	0	0	0	-0.0359		-51.5	0.12597	0	0	0.07525	0	0.16782	0	0	0	0	0	0		-51.5	0.36807	0.1072	0.00252	0	0	0	0	0	0	0	0	0
	-50.5	0	0	0.03957	0.41554	0.02984	0.00353	0	0	0	0	0	-0.07545		-50.5	0.13648	0	0	0.07779	0	0.12361	0	0	0	0	0	0		-50.5	0.34309	0.14109	-0.01939	0	0	0	0	0	0	0	0	0
	-49.5	0	0	0.03817	0.39832	0.0449	-0.02444	0	0	0	0	0	-0.0802		-49.5	0.14917	0	0	0.08059	0	0.08373	-0.00528	0	0	0	0	0		-49.5	0.31604	0.17504	-0.03935	0	0	0	0	0	0	0	0	0
	-48.5	-0.0125	0	0.03534	0.40855	0.06018	-0.08482	0	0	0	0	0	-0.05059		-48.5	0.16358	0	0	0.08378	0	0.04912	-0.03466	0	0	0	0	0		-48.5	0.29039	0.20815	-0.03755	0	0	0	0	0	0	0	-0.00321	0
	-47.5	-0.02928	0	0.03419	0.41557	0.07535	-0.06251	0	0	0	0	0	-0.00277		-47.5	0.17865	0	0	0.08737	0	0.02028	-0.08909	0	0	0	0	0		-47.5	0.26852	0.23935	-0.02205	0	0	0	0	0	0	0	-0.04445	0
	-46.5	-0.03482	0	0.03414	0.41983	0.08984	-0.00629	0	0	0	0	0	0		-46.5	0.19542	0	0	0.09123	0	-0.00238	-0.07965	0	0	0	0	0		-46.5	0.25036	0.26766	0.00261	0	0	0	0	0	0	0	-0.06812	0
	-45.5	-0.02915	0	0.03476	0.42328	0.10318	0.06682	0	0	0	0	0	0		-45.5	0.22031	0	0	0.09568	0	-0.01809	-0.03519	0	0	0	0	0		-45.5	0.23707	0.292	0.03322	0	0	0	0	0	0	0	-0.06605	0
	-44.5	-0.0132	0	0.03648	0.42624	0.1151	0.14864	0	0	0	0	0	0		-44.5	0.24827	0	0	0.10048	0	-0.02647	0.02577	0	0	0	0	0		-44.5	0.22621	0.31144	0.06035	0	0	0	0	0	0	0	-0.05157	0
	-43.5	0.0104	0	0.03827	0.42908	0.12511	0.23363	0	0	0	0	0	0		-43.5	0.2776	0	0	0.10577	0	-0.02738	0.09707	0	0	0	0	0		-43.5	0.21712	0.30708	0.11046	0	0	-0.01213	0	0	0	0	-0.00307	-0.00829
	-42.5	0.04269	0	0.04056	0.43158	0.13303	0.31778	0	0	0	0	0	0		-42.5	0.30743	0	0	0.11149	0	-0.02012	0.17252	0	0	0	0	0		-42.5	0.20897	0.30396	0.17277	0	0	-0.03555	0	0	0	0	0.06698	-0.01597
	-41.5	0.08611	0	0.0432	0.43386	0.13839	0.3978	0	0	0	0	0	0		-41.5	0.33729	0	0	0.11767	0	-0.00425	0.24823	0	0	0	0	0		-41.5	0.20189	0.30164	0.23636	0	0	-0.05471	0	0	0	0	0.14733	-0.01957
	-40.5	0.13455	0	0.04616	0.436	0.14072	0.4713	0	0	0	0	0	0		-40.5	0.36688	0	0	0.12423	0	0	0.32181	0	0	0	0	0		-40.5	0.1954	0.29886	0.29682	0	0	-0.1727	0	0	0	0	0.23886	-0.01838
	-39.5	0.18484	0	0.04878	0.43794	0.13965	0.53584	0	0	0	0	0	0		-39.5	0.39525	0	0	0.13108	0	0	0.38994	0	0	0	0	0		-39.5	0.18968	0.29138	0.3504	0	0	-0.12302	0	0	0	0	0.32993	-0.01003
	-38.5	0.23477	0	0.05134	0.43959	0.13395	0.58931	0	0	0	0	0	0		-38.5	0.4215	0	0	0.13804	0	0	0.45168	-0.0196	0	0	0	0		-38.5	0.18465	0.29573	0.36557	0	0	-0.01881	0	0	0	-0.015	0.4123	0.00586
	-37.5	0.28252	0	0.05384	0.43975	0.12216	0.63055	0	0	0	0	0	0		-37.5	0.44459	0	0	0.14539	0	0	0.50416	-0.02828	0	0	0	0		-37.5	0.18052	0.34516	0.40501	0	0	0.10477	0	0	0	-0.02537	0.48391	0.02769
	-36.5	0.32639	0	0.0561	0.44086	0.10233	0.65727	0	0	0	0	0	0		-36.5	0.46383	0	0	0.15292	0	0	0.54642	-0.02732	0	0	0	0		-36.5	0.17677	0.40813	0.44896	0	-0.00627	0.23627	0	0	0	-0.02743	0.54158	0.05356
	-35.5	0.36489	0	0.05787	0.43874	0.09795	0.66714	0	0	0	0	0	0		-35.5	0.47892	0	0	0.16028	0	0	0.5762	-0.01779	0	0	0	-0.01435		-35.5	0.17347	0.4777	0.49108	0	-0.01748	0.36819	0	0	0	-0.02185	0.59366	0.08182
	-34.5	0.39645	0	0.05941	0.46888	0.1172	0.63197	0	0	0	0	0	0		-34.5	0.48693	0	0	0.16783	0	0	0.59234	-0.00109	0	0	0	-0.03547		-34.5	0.17056	0.54838	0.52688	0	-0.02112	0.49602	0	0	0	-0.01585	0.63507	0.11093
	-33.5	0.41984	0	0.06057	0.51821	0.14827	0.55557	0	0	0	0	0	0		-33.5	0.5023	0	0	0.17522	0	0	0.59392	0.02181	0	0	0	-0.04555		-33.5	0.1684	0.60866	0.55322	0	-0.01756	0.61544	-0.00269	-0.00203	0	-0.00432	0.66279	0.13965
	-32.5	0.43405	0	0.06115	0.57564	0.18841	0.56616	0	0	0	0	0	0		-32.5	0.52238	0	0	0.18251	0	0	0.57931	0.04986	0	0	0	-0.04407		-32.5	0.15472	0.69707	0.5671	0	-0.0077	0.72355	-0.00826	-0.02349	0	0.01162	0.67497	0.16672
	-31.5	0.43772	0	0.06079	0.63773	0.23488	0.53908	0	0	0	0	0	0		-31.5	0.54209	0	-0.00768	0.18969	0	0	0.54732	0.08194	0	0	0	-0.03091		-31.5	0.13892	0.80581	0.56578	0	0.00752	0.81752	-0.00842	-0.03437	-0.00839	0.04227	0.67035	0.19129
	-30.5	0.42976	0	0.0602	0.70037	0.28459	0.52584	0	0	0	0	0	0		-30.5	0.54949	0	-0.01789	0.19677	0	0	0.49636	0.11716	0	0	0	-0.00512		-30.5	0.13058	0.89129	0.54564	0	0.02721	0.89464	-0.00579	-0.03607	-0.01364	0.08314	0.64819	0.21231
	-29.5	0.40909	0	0.05897	0.76191	0.3359	0.51923	0	0	0	0	0	0		-29.5	0.59873	0	-0.02239	0.20371	0	0	0.42621	0.15426	0	0	0	0.03331		-29.5	0.13632	0.95247	0.53382	0	0.05034	0.9524	-0.00337	-0.02825	-0.01564	0.12082	0.60914	0.22925
	-28.5	0.37482	0	0.05757	0.8199	0.38623	0.54408	0	0	0	0	0	0		-28.5	0.66202	0	-0.02073	0.21043	0	0	0.344	0.19254	0	0	0	0.08306		-28.5	0.15407	0.98887	0.51644	0	0.0758	0.98833	-0.00341	-0.00429	-0.02944	0.17821	0.5535	0.24115
	-27.5	0.34615	0	0.05847	0.87268	0.43392	0.6581	0	0	0	0	0	0		-27.5	0.72892	0	-0.01361	0.21722	0	0	0.2871	0.2306	0	0	0	0.13924		-27.5	0.18039	1	0.53297	0	0.10277	1	0.00234	0.02842	-0.06009	0.26893	0.48548	0.24739
	-26.5	0.32841	0	0.05954	0.91823	0.47736	0.7483	0	0	0	0	0	0		-26.5	0.79669	0	-0.00703	0.22402	0	0	0.29882	0.26766	0	0	0	0.1973		-26.5	0.21201	0.98584	0.56486	0	0.1303	0.98499	0.01266	0.06684	-0.05102	0.38547	0.46267	0.24744
	-25.5	0.31282	0	0.0607	0.95493	0.51523	0.82642	0	0	0	0	0	0		-25.5	0.86777	-0.01587	0.01722	0.23068	0	0	0.30032	0.30284	0	0	0	0.30574		-25.5	0.24874	0.94658	0.60371	0	0.15739	0.94127	0.02648	0.10715	-0.01793	0.50757	0.46927	0.2405
	-24.5	0.2925	0	0.06224	0.98138	0.54623	0.89277	0	0	0	0	0	0		-24.5	0.93363	-0.03105	0.05198	0.2375	-0.000325085	0	0.29599	0.33474	0	0	0	0.43102		-24.5	0.2886	0.88275	0.64576	0	0.18321	0.86658	0.04318	0.15126	0.03203	0.62622	0.52536	0.22632
	-23.5	0.24912	0	0.06402	0.99671	0.56933	0.94476	0	0	0	0	0	0		-23.5	0.97695	-0.04376	0.09126	0.24448	-0.00212	0	0.29208	0.3622	0	0	0	0.55778		-23.5	0.33096	0.79495	0.70345	0	0.20708	0.75915	0.06183	0.20686	0.09434	0.73531	0.61878	0.1771
	-22.5	0.23446	0	0.06597	1	0.58364	0.98107	0	0	0	0	0	0		-22.5	0.99862	-0.04706	0.13234	0.25177	-0.00284	0	0.28803	0.38263	0	0	0	0.67738		-22.5	0.37387	0.71317	0.74728	0	0.22793	0.63652	0.08184	0.26477	0.165	0.82975	0.71274	0.13431
	-21.5	0.23292	0	0.06798	0.99102	0.58856	0.99986	0	0	0	0	0	0		-21.5	1	-0.03716	0.17324	0.25925	-0.00261	0	0.28443	0.38997	0	0	0	0.78416		-21.5	0.41681	0.62522	0.77361	0	0.24521	0.51488	0.10245	0.32177	0.23986	0.90547	0.81831	0.12601
	-20.5	0.23065	0	0.07	0.97004	0.58358	1	0	0	0	0	0	0		-20.5	0.98171	-0.01772	0.21235	0.26728	-0.00157	0	0.28167	0.41409	0	0	0	0.87339		-20.5	0.45843	0.53483	0.78376	0	0.25796	0.39521	0.1233	0.37539	0.30448	0.95823	0.90989	0.13671
	-19.5	0.29343	0	0.06921	0.93764	0.56891	0.98058	0	0	0	0	0	0		-19.5	0.9446	0.00195	0.24854	0.27569	0.000198315	0	0.27992	0.43908	-0.00361	0	0	0.94127		-19.5	0.49738	0.44711	0.77845	0	0.26553	0.4597	0.14354	0.42357	0.39852	0.98051	0.9731	0.16237
	-18.5	0.37139	0	0.05476	0.89515	0.54598	0.94118	0	0	0	0	0	0		-18.5	0.88994	0.02858	0.28043	0.28455	0.00259	-0.00894	0.27902	0.45741	-0.03202	0	0	0.98439		-18.5	0.53276	0.37285	0.75897	0	0.2671	0.46303	0.16258	0.4645	0.51372	0.98793	1	0.19798
	-17.5	0.46055	0	0.0589	0.84457	0.51724	0.88195	0	0	0	0	0	0		-17.5	0.8194	0.14306	0.30534	0.29414	0.0055	-0.01812	0.27866	0.49551	-0.06808	0	0	1		-17.5	0.56246	0.33091	0.77618	0	0.26205	0.45068	0.17995	0.49668	0.63045	0.9953	0.99701	0.23947
	-16.5	0.55714	0	0.07637	0.81615	0.48934	0.80262	-0.01626	-0.0191	0	0	0	0		-16.5	0.7353	0.27575	0.31242	0.3042	0.00882	-0.02058	0.2792	0.53247	-0.07028	0	0	0.98545		-16.5	0.57999	0.28532	0.77643	0	0.24937	0.4357	0.19506	0.51845	0.73963	1	0.96798	0.28359
	-15.5	0.65475	0	0.11408	0.80426	0.47319	0.70548	-0.04098	-0.02394	0	0	0	0		-15.5	0.65781	0.40462	0.31764	0.31501	0.01248	-0.01709	0.28057	0.56638	-0.03897	0	0	0.93874		-15.5	0.59211	0.24653	0.76732	0	0.23869	0.41995	0.20727	0.52855	0.83523	0.98546	0.92052	0.32674
	-14.5	0.74696	-0.01937	0.15722	0.82199	0.46797	0.59401	-0.04635	-0.04087	0	0	0	0		-14.5	0.5785	0.52569	0.31877	0.32643	0.01631	-0.00799	0.28256	0.59632	0.00784	0	0	0.88074		-14.5	0.63416	0.21878	0.74934	0	0.23694	0.40477	0.21603	0.52565	0.91276	0.94116	0.84821	0.35781
	-13.5	0.82934	-0.02809	0.20035	0.83423	0.46482	0.51828	-0.03624	-0.04619	0	0	0	0		-13.5	0.5003	0.63587	0.32533	0.33827	0.02027	0.00619	0.28622	0.621	0.06342	-0.00402	0	0.81983		-13.5	0.6756	0.1959	0.72304	0	0.23611	0.39044	0.22077	0.50872	0.96832	0.87869	0.7552	0.40543
	-12.5	0.89826	-0.02838	0.24129	0.84088	0.46226	0.52102	-0.01313	-0.018	-0.00992	0	0	0		-12.5	0.41819	0.73193	0.3298	0.34938	0.02428	0.02475	0.29011	0.63926	0.12326	-0.02297	0	0.74833		-12.5	0.70403	0.23512	0.68886	0	0.23594	0.37753	0.22539	0.48056	0.99852	0.80093	0.64587	0.47758
	-11.5	0.9507	-0.02251	0.25344	0.84408	0.46089	0.46435	0.02113	0.02095	-0.0185	0	0	0		-11.5	0.33776	0.80695	0.32926	0.35684	0.02814	0.04728	0.29423	0.64652	0.17923	-0.03012	0	0.66947		-11.5	0.76111	0.27911	0.64774	0	0.2364	0.36616	0.2337	0.47299	1	0.71804	0.52519	0.5871
	-10.5	0.98507	-0.01375	0.28311	0.84347	0.46029	0.45156	0.06484	0.04036	-0.01782	-0.00965	0	0		-10.5	0.27108	0.87487	0.33369	0.38413	0.03185	0.07332	0.29958	0.60238	0.17656	-0.02685	-0.00542	0.5872		-10.5	0.8521	0.32882	0.60103	0	0.23731	0.35643	0.23841	0.47112	0.98911	0.62637	0.39904	0.69877
	-9.5	1	-0.06455	0.32969	0.83993	0.46117	0.44032	0.11606	0.06224	-0.01058	-0.02712	0	0		-9.5	0.24916	0.93362	0.34443	0.41849	0.03527	0.10255	0.30641	0.64409	0.27845	-0.01546	-0.09689	0.51677		-9.5	0.92492	0.3652	0.55167	0	0.23875	0.34817	0.24006	0.48046	0.95832	0.54248	0.27428	0.80036
	-8.5	0.99455	-0.04686	0.37959	0.83239	0.46262	0.42581	0.17243	0.09879	-0.00724	-0.03489	0	0		-8.5	0.21893	0.9768	0.3523	0.4548	0.03827	0.13413	0.31438	0.71132	0.40669	0.00288	-0.09267	0.44535		-8.5	0.97377	0.38904	0.50999	0	0.24041	0.34126	0.23995	0.50253	0.91009	0.48293	0.15724	0.88506
	-7.5	0.96825	0.01556	0.42673	0.82097	0.46518	0.41934	0.21598	0.14819	0.00412	-0.03329	0	0		-7.5	0.19012	1	0.37524	0.48913	0.04075	0.16805	0.32348	0.78178	0.54007	0.02716	-0.05664	0.37724		-7.5	0.99821	0.40123	0.54166	0	0.24264	0.33565	0.23787	0.52645	0.85645	0.4394	0.05497	0.9486
	-6.5	0.92028	0.12266	0.47322	0.80557	0.46917	0.41386	0.25616	0.2317	0.02229	-0.02345	0	0		-6.5	0.16609	0.99872	0.40962	0.50721	0.03358	0.20336	0.33284	0.84555	0.67054	0.05502	-0.00335	0.32671		-6.5	1	0.40276	0.57497	0	0.24519	0.33124	0.24151	0.5513	0.83107	0.39391	-0.02304	0.98783
	-5.5	0.85023	0.24467	0.51394	0.78633	0.47397	0.40813	0.31668	0.30853	0.04552	-0.00678	0	0		-5.5	0.14789	0.96873	0.47954	0.53635	0.02619	0.23945	0.34238	0.89721	0.80886	0.08503	0.06087	0.31483		-5.5	0.98086	0.39458	0.6352	0	0.24815	0.32799	0.24719	0.56832	0.78944	0.33805	-0.06084	1
	-4.5	0.75734	0.36895	0.5468	0.76332	0.47962	0.40279	0.38363	0.4688	0.07278	0.0132	0	0		-4.5	0.12816	0.932	0.5757	0.58881	0.02402	0.27636	0.34772	0.93457	0.90988	0.04866	0.13164	0.28734		-4.5	0.94238	0.37758	0.70378	0	0.25155	0.32575	0.29347	0.58778	0.73811	0.27912	-0.06	0.98365
	-3.5	0.65327	0.48979	0.56954	0.7372	0.48383	0.39777	0.45192	0.6292	0.10263	0.03411	0	0		-3.5	0.09642	0.8833	0.67495	0.73079	0.0268	0.31271	0.34713	0.95746	0.97359	0.06464	0.20529	0.25434		-3.5	0.88626	0.35269	0.77226	0	0.25537	0.32452	0.36118	0.69989	0.68176	0.21975	-0.0577	0.93689
	-2.5	0.58041	0.60376	0.58152	0.70832	0.49207	0.39349	0.51727	0.76282	0.13022	0.09754	0	0		-2.5	0.06585	0.82923	0.76836	0.84168	0.03571	0.34796	0.39885	0.98746	1	0.15324	0.27815	0.21961		-2.5	0.8143	0.32101	0.83575	0	0.25954	0.32343	0.43821	0.80473	0.62391	0.1619	-0.04498	0.90232
	-1.5	0.50771	0.70853	0.58208	0.67772	0.50103	0.38953	0.57437	0.86818	0.16051	0.17665	0	0		-1.5	0.03769	0.77067	0.85058	0.92257	0.04802	0.38079	0.45945	0.99559	0.98911	0.26833	0.33523	0.18486		-1.5	0.7295	0.28369	0.89521	0	0.26409	0.31993	0.51862	0.89126	0.56166	0.10796	-0.01882	0.87513
	-0.5	0.45573	0.80176	0.57178	0.64548	0.52774	0.38609	0.61897	0.94353	0.19183	0.26247	0	0		-0.5	0.01269	0.70884	0.91782	0.97491	0.06292	0.40998	0.52149	1	0.94091	0.3936	0.413	0.1508		-0.5	0.6342	0.24183	0.95345	0	0.26844	0.1972	0.59867	0.95338	0.56277	0.06055	-0.00744	0.82654
	0.5	0.45258	0.88069	0.54964	0.6099	0.56764	0.38347	0.68086	0.98789	0.2227	0.35092	0	0		0.5	-0.00758	0.65431	0.96692	1	0.08287	0.43374	0.58006	0.9723	0.85541	0.52016	0.51278	0.11818		0.5	0.53174	0.19662	0.98846	0	0.27148	0.27366	0.67387	0.98972	0.60402	0.02405	0	0.76341
	1.5	0.4284	0.94206	0.52183	0.60045	0.61186	0.38129	0.74511	1	0.22751	0.43659	0	0		1.5	-0.02163	0.63312	0.99487	0.99946	0.10944	0.45044	0.63173	0.91879	0.73844	0.64072	0.61501	0.08757		1.5	0.42608	0.1493	1	0	0.27057	0.37629	0.75064	1	0.63894	0.01076	0	0.68817
	2.5	0.41061	0.98281	0.51911	0.6185	0.65598	0.37984	0.7977	0.97901	0.25603	0.51675	0	0		2.5	-0.0279	0.66368	1	0.97533	0.14189	0.47221	0.6744	0.84295	0.62985	0.74951	0.70695	0.0597		2.5	0.32121	0.10148	0.98973	0	0.27165	0.47988	0.82975	0.98551	0.65607	0.00492	0	0.60387
	3.5	0.3973	1	0.51785	0.65008	0.69811	0.37904	0.8311	0.92393	0.2952	0.58723	0	0		3.5	-0.0242	0.64679	0.98397	0.92966	0.16944	0.49689	0.68716	0.74862	0.54392	0.84326	0.83003	0.03505		3.5	0.23491	0.05475	0.95827	0	0.30402	0.57676	0.89762	0.94759	0.66034	0.00897	0	0.51434
	4.5	0.38582	0.99105	0.52033	0.6955	0.73616	0.37957	0.86619	0.86497	0.33613	0.62148	0	0		4.5	-0.00734	0.61062	0.96553	0.86475	0.2098	0.51941	0.74294	0.63803	0.45072	0.91733	0.92712	0.01431		4.5	0.18091	0.01115	0.90792	0	0.34721	0.66325	0.94994	0.88863	0.65289	0.00598	0	0.4257
	5.5	0.37378	0.95329	0.5131	0.71883	0.76902	0.38105	0.91215	0.77727	0.37439	0.67678	0	0		5.5	0	0.59762	0.94201	0.78314	0.30037	0.53908	0.83381	0.51512	0.34034	0.96807	0.98378	-0.00228		5.5	0.16831	-0.02666	0.84032	0	0.39666	0.73701	0.98466	0.81178	0.635	-0.002	0	0.34918
	6.5	0.36219	0.9158	0.51251	0.72305	0.79564	0.38454	0.94679	0.69639	0.40714	0.76449	-0.0304	0		6.5	0	0.57411	0.91851	0.68736	0.40154	0.55544	0.90941	0.38363	0.22235	0.99319	1	-0.01402		6.5	0.15689	-0.05384	0.75784	0	0.44733	0.79619	1	0.72085	0.60792	-0.00785	0	0.31453
	7.5	0.35167	0.85842	0.5004	0.71056	0.81493	0.38903	0.96967	0.61357	0.43169	0.84849	-0.06354	0		7.5	0	0.53839	0.8656	0.5825	0.5018	0.56762	0.96298	0.24961	0.10239	0.99666	0.97578	-0.0203		7.5	0.17593	-0.04415	0.66387	0	0.48998	0.8379	0.99509	0.6208	0.57353	-0.01105	0	0.30845
	8.5	0.34245	0.78147	0.46148	0.68266	0.80092	0.39493	0.97701	0.50069	0.46217	0.91489	-0.07044	0		8.5	0	0.4961	0.78979	0.48976	0.59154	0.57622	0.993	0.12112	-0.01245	1	0.91113	-0.02074		8.5	0.21852	-0.0285	0.56175	0	0.54905	0.8715	0.96931	0.5171	0.53442	-0.01113	0	0.32116
	9.5	0.33522	0.68621	0.5251	0.64157	0.80718	0.40142	0.99669	0.36897	0.49392	0.95612	-0.05487	0		9.5	0	0.46147	0.69619	0.41548	0.67625	0.58137	1	0.01519	-0.10487	0.98291	0.80604	-0.01482		9.5	0.2548	0	0.45592	0	0.61024	0.89784	0.92309	0.41438	0.49446	-0.00763	0	0.31911
	10.5	0.33031	0.58177	0.59192	0.58927	0.82764	0.40408	1	0.26146	0.51882	0.98172	-0.0201	0		10.5	0	0.42471	0.59131	0.33826	0.77374	0.58284	0.98377	0.0174	-0.06988	0.94665	0.66925	-0.00177		10.5	0.25441	0	0.35304	0	0.66763	0.89655	0.85997	0.31577	0.44924	0	0	0.31443
	11.5	0.32779	0.59475	0.64259	0.52748	0.84937	0.41488	0.97465	0.17956	0.53538	1	0.0315	0		11.5	0	0.38381	0.48417	0.27718	0.85738	0.58158	0.94546	-0.00161	-0.06248	0.89033	0.63943	0		11.5	0.24811	0	0.26392	0	0.71794	0.86927	0.78152	0.22246	0.40388	0	0	0.3092
	12.5	0.32807	0.61653	0.66572	0.45844	0.86785	0.43532	0.92151	0.12429	0.55621	0.99903	0.09563	0		12.5	0	0.3405	0.39376	0.21695	0.90164	0.57845	0.88762	-0.02089	-0.05007	0.81518	0.56279	0		12.5	0.23667	0	0.21173	0	0.75865	0.81771	0.68926	0.13681	0.34856	0	0	0.30451
	13.5	0.33012	0.64853	0.67306	0.38406	0.87953	0.46477	0.86581	0.10772	0.56909	0.97947	0.16309	0		13.5	0	0.29523	0.31414	0.16894	0.92999	0.57393	0.81195	-0.03462	-0.02797	0.72079	0.47075	0		13.5	0.22062	0	0.1701	0	0.78286	0.74373	0.60742	0.06337	0.29287	0	0	0.30029
	14.5	0.33402	0.66761	0.73742	0.30664	0.87606	0.48605	0.81384	0.10846	0.5711	0.94407	0.25721	0		14.5	0	0.24883	0.25821	0.16743	0.9711	0.56984	0.7256	-0.04035	0	0.61143	0.37031	0		14.5	0.2004	0	0.15699	0	0.79704	0.64946	0.53864	0.01146	0.2394	0	0	0.29673
	15.5	0.33806	0.68217	0.80753	0.22827	0.92362	0.49992	0.74403	0.17317	0.57448	0.89858	0.36605	0		15.5	0	0.20239	0.21641	0.20546	1	0.5668	0.63431	-0.03661	0	0.49112	0.26557	0		15.5	0.17697	0	0.14502	0	0.84035	0.53761	0.50063	0.00634	0.1912	0	0	0.29424
	16.5	0.34138	0.6932	0.8721	0.1521	0.9566	0.50602	0.66457	0.17819	0.62278	0.87328	0.47924	0		16.5	0	0.15695	0.16766	0.27501	0.99475	0.56644	0.55433	-0.02319	0	0.476	0.16107	0		16.5	0.15077	0	0.13936	0	0.89992	0.41128	0.46672	0.0662	0.15289	0	0	0.29271
	17.5	0.33143	0.70757	0.92589	0.0809	0.98862	0.505	0.57974	0.1835	0.67485	0.85594	0.59071	0		17.5	0	0.11376	0.11972	0.26277	0.95789	0.57037	0.5089	0	0	0.48775	0.06301	0		17.5	0.12276	0	0.14208	0	0.94532	0.27464	0.42385	0.07519	0.1362	0	0	0.2919
	18.5	0.34989	0.74133	0.96497	0.01846	0.99897	0.49696	0.49583	0.2267	0.75716	0.8044	0.69535	0		18.5	0	0.07375	0.07603	0.24468	0.89324	0.57661	0.43467	0	0	0.48184	-0.01934	0		18.5	0.09377	0	0.15429	0	0.96835	0.13398	0.37751	0.08316	0.141	0	0	0.29156
	19.5	0.38984	0.77935	0.98783	-0.03073	1	0.48299	0.42424	0.26974	0.83205	0.73144	0.78955	0		19.5	0	0.0379	0.03806	0.22153	0.80618	0.57879	0.3549	0	0	0.47396	-0.05369	0		19.5	0.06484	0	0.16831	0	0.9738	0.00159	0.33163	0.09069	0.18302	0	0	0.29132
	20.5	0.47933	0.81609	1	-0.05947	0.97722	0.46294	0.381	0.30831	0.88564	0.64212	0.87057	0		20.5	0	0.00756	0.00676	0.19403	0.70396	0.61785	0.27416	0	0	0.4665	-0.06603	0		20.5	0.03707	0	0.16861	0	1	0.08059	0.29003	0.09478	0.18999	0	0	0.29156
	21.5	0.54744	0.84795	0.99088	-0.05338	0.92918	0.43576	0.3354	0.34037	0.91757	0.53915	0.93444	0		21.5	0	-0.01617	-0.01674	0.16302	0.59149	0.67271	0.19802	0	0	0.46049	-0.06883	0		21.5	0.01219	0	0.16938	0	0.99839	0.06128	0.25887	0.09598	0.18697	0	0	0.29142
	22.5	0.59484	0.87282	0.94089	-0.03841	0.86087	0.41171	0.2881	0.36545	0.96803	0.42863	0.97819	0		22.5	0	-0.03184	-0.03107	0.12964	0.4741	0.73321	0.13375	0	0	0.454	-0.05355	0		22.5	-0.007	0	0.17071	0	0.98392	0.03397	0.23105	0.09504	0.17895	0	0	0.2912
	23.5	0.62294	0.88874	0.90562	-0.02588	0.7751	0.38797	0.24314	0.38301	0.9949	0.31642	1	0		23.5	0	-0.03744	-0.0352	0.09498	0.36029	0.79437	0.09188	0	0	0.44019	-0.00895	0		23.5	-0.01491	0	0.17214	0	0.96629	0.00925	0.19745	0.09199	0.16707	0	0	0.2905
	24.5	0.63327	0.89565	0.87616	0	0.67477	0.36386	0.20309	0.39271	1	0.21279	0.99542	0		24.5	0	-0.03	-0.02878	0.06037	0.27716	0.85222	0.11864	0	0	0.45437	0	0		24.5	-0.01993	0	0.17185	0	0.91608	-0.01031	0.16389	0.08716	0.15182	0	0	0.28932
	25.5	0.62615	0.90074	0.83927	0	0.56286	0.33673	0.16992	0.39405	0.9855	0.1695	0.95799	0		25.5	0	-0.00347	-0.01341	0.02779	0.22487	0.90352	0.14576	0	0	0.48084	0	0		25.5	-0.01957	0	0.1788	-0.00473	0.84555	-0.02353	0.13178	0.08089	0.13399	0	0	0.28779
	26.5	0.60429	0.89321	0.8197	0	0.44276	0.28529	0.14513	0.38338	0.95268	0.14609	0.90034	0		26.5	0	0	0	-3.51936e-05	0.15564	0.94548	0.14467	0	0	0.51138	0	0		26.5	-0.01317	0	0.18927	-0.01451	0.75807	-0.02962	0.10149	0.07323	0.11408	0	0	0.2858
	27.5	0.56891	0.87543	0.79651	0	0.31807	0.28694	0.13142	0.37923	0.90219	0.11018	0.86952	0		27.5	0	0	0	-0.0176	0.08924	0.97632	0.14205	0	0	0.54165	0	0		27.5	0	0	0.2017	-0.02006	0.66028	-0.02743	0.07373	0.0646	0.09276	0	0	0.28306
	28.5	0.5212	0.84131	0.78359	0	0.19404	0.30894	0.13116	0.37666	0.83562	0.07446	0.85906	0		28.5	0	0	0	-0.01931	0.0329	0.99492	0.13916	0	0	0.56858	0	0		28.5	0	0	0.2145	-0.02163	0.57026	-0.01341	0.04905	0.0552	0.07077	0	0	0.28006
	29.5	0.46304	0.79551	0.81761	0	0.11846	0.33958	0.1521	0.36255	0.75448	0.04227	0.84629	0		29.5	0	0	0	-0.01801	-0.000874992	1	0.13717	0	0	0.5904	0	0		29.5	0	0	0.23531	-0.01956	0.46548	0	0.02821	0.04526	0.04911	0	0	0.2764
	30.5	0.39628	0.74549	0.80004	0	0.0523	0.3757	0.15596	0.33818	0.66155	0.01464	0.83108	0		30.5	0	0	0	-0.00994	-0.01358	0.99122	0.13569	0	0	0.60746	0	0		30.5	0	0	0.25709	-0.01543	0.35396	0	0.01205	0.03513	0.02965	0	0	0.27182
	31.5	0.32288	0.69853	0.76208	0	-0.00695	0.4237	0.15016	0.30496	0.55965	-0.00706	0.81416	0		31.5	0	0	0	0.00405	-0.03461	0.96908	0.13437	0	0	0.61738	0	0		31.5	0	0	0.27024	-0.00918	0.24176	0	-0.00215	0.02511	0.01653	0	0	0.26595
	32.5	0.24538	0.63812	0.73718	0	-0.0517	0.4717	0.13314	0.26457	0.45384	-0.02244	0.79683	0		32.5	0	0	0	0.00377	-0.05344	0.9343	0.13405	0	0	0.62043	0	0		32.5	0	0	0.27555	0.03094	0.13505	0	-0.01508	0.01553	0.00435	0	0	0.26335
	33.5	0.16615	0.57113	0.76791	0	-0.07693	0.5116	0.1205	0.21902	0.35085	-0.03027	0.78243	0		33.5	0	0	0	0.0036	-0.04023	0.88816	0.13374	0	0	0.61579	0	0		33.5	0	0	0.27382	0.07707	0.04283	0	-0.01963	0.00681	-0.00555	0	0	0.26188
	34.5	0.08872	0.50106	0.84373	0	-0.07525	0.53218	0.11842	0.17124	0.26505	-0.02966	0.78647	0		34.5	0	0	0	0.0034	-0.01247	0.83195	0.13435	0	0	0.60419	0	0		34.5	0	0	0.2653	0.12601	-0.01506	0	-0.01825	-0.000651046	-0.01209	0	0	0.26113
	35.5	0.01648	0.43066	0.87593	0	-0.02664	0.543	0.15539	0.12495	0.21707	-0.01967	0.78401	0		35.5	0	0	0	0.00325	0	0.76958	0.13513	0	0	0.58538	0	0		35.5	0	0	0.25101	0.1681	-0.02668	0	-0.01235	-0.00628	-0.01465	0	0	0.26109
	36.5	-0.04437	0.365	0.88774	0	-0.01425	0.54375	0.21092	0.08663	0.21502	0	0.77517	0		36.5	0	0	0	0.00303	0	0.7039	0.13507	0	0	0.55998	0	0		36.5	0	0	0.23159	0.1852	-0.03391	0	-0.00041461	-0.00943	-0.0122	0	0	0.26124
	37.5	-0.08495	0.31413	0.88171	0	0	0.53432	0.26878	0.07861	0.20827	0	0.76005	0		37.5	0	0	0	0.00298	0	0.63789	0.13359	0	0	0.52811	0	0		37.5	0	0	0.20782	0.23076	-0.04777	0	0	-0.00918	-0.0038	0	0	0.26146
	38.5	-0.07413	0.27934	0.8588	0	0	0.51447	0.32373	0.0858	0.2213	0	0.74131	0		38.5	0	0	0	0.00282	0	0.57646	0.12083	0	0	0.49156	0	0		38.5	0	0	0.18069	0.28607	-0.05138	0	0	-0.00345	0	0	0	0.26123
	39.5	-0.04481	0.24209	0.82013	0	0	0.48533	0.37263	0.07041	0.21627	0	0.71831	0		39.5	0	0	0	0.00271	0	0.52857	0.16127	0	0	0.45079	0	0		39.5	0	0	0.1508	0.3463	-0.03546	0	0	0	0	0	0	0.26034
	40.5	0	0.20836	0.76686	0	0	0.44725	0.4137	0.05285	0.20458	0	0.6927	0		40.5	0	0	0	0.00259	0	0.51562	0.19861	0	0	0.4077	0	0		40.5	0	0	0.11955	0.40835	0	0	0	0	0	0	0	0.25829
	41.5	0	0.17997	0.68955	0	0	0.40252	0.44581	0.0351	0.19317	0	0.66314	0		41.5	0	0	0	0.00248	0	0.49665	0.22697	0	0	0.36541	0	0		41.5	0	0	0.08797	0.46963	0	0	0	0	0	0	0	0.26943
	42.5	0	0.15778	0.60203	0	0	0.35736	0.46812	0.01828	0.18628	0	0.63285	-0.02793		42.5	0	0	0	0.00247	0	0.47718	0.24717	0	0	0.32605	0	0		42.5	0	0	0.05736	0.52716	0	0	0	0	0	0	0	0.28145
	43.5	0	0.14321	0.55022	0	0	0.30433	0.47994	0.00302	0.18191	0	0.60188	-0.04241		43.5	0	0	0	0.00236	0	0.45896	0.25902	0	0	0.29694	0	0		43.5	0	0	0.02942	0.57826	0	0	0	0	0	0	0	0.28541
	44.5	0	0.13674	0.48946	0	0	0.24677	0.48122	-0.00981	0.17959	0	0.57155	-0.04234		44.5	0	0	0	0.00233	0	0.44236	0.26389	0	0	0.29838	0	0		44.5	0	0	0.00685	0.61957	0	0	0	0	0	0	0	0.28234
	45.5	0	0.13873	0.40772	0	0	0.18847	0.47176	-0.01871	0.17851	0	0.54587	-0.02901		45.5	0	0	0	0.00226	0	0.42745	0.26143	0	0	0.2948	0	0		45.5	0	0	-0.00443	0.644	0	0	0	0	0	0	0	0.27286
	46.5	0	0.13688	0.35637	0	0	0.13905	0.45172	-0.02148	0.17899	0	0.53562	-0.00376		46.5	0	0	0	0.00224	0	0.41336	0.25281	0	0	0.28946	0	0		46.5	0	0	-0.01223	0.66221	0	0	0	0	0	0	0	0.25783
	47.5	0	0.13569	0.36522	0	0	0.14569	0.42424	-0.00879	0.18027	0	0.52935	0.03164		47.5	0	0	0	0.00219	0	0.40065	0.2381	0	0	0.28528	0	0		47.5	0	0	-0.01458	0.72549	0	0	0	0	0	0	0	0.23804
	48.5	0	0.13031	0.40042	0	0	0.13587	0.38575	0	0.18251	0	0.52208	0.07512		48.5	0	0	0	0.00211	0	0.38888	0.21819	0	0	0.28155	0	0		48.5	0	0	-0.0108	0.79211	0	0	0	0	0	0	0	0.21456
	49.5	0	0.12552	0.44136	0	0	0.12123	0.33679	0	0.18572	0	0.51415	0.12566		49.5	0	0	0	0.00215	0	0.37822	0.19403	0	0	0.29589	0	0		49.5	0	0	0.000561262	0.85124	0	0	0	0	0	0	0	0.1881
	50.5	0	0.12087	0.47966	0	0	0.10565	0.27891	0	0.18963	0	0.50708	0.17995		50.5	0	0	0	0.00205	0	0.36871	0.16592	0	0	0.30906	0	0		50.5	0	0	0.00692	0.8999	0	0	0	0	0	0	0	0.15978
	51.5	0	0.11667	0.51896	0	0	0.09032	0.21347	0	0.194	0	0.50207	0.23706		51.5	0	0	0	0.00213	0	0.35988	0.13477	0	0	0.3143	0	0		51.5	0	0	0.00718	0.94339	0	0	0	0	0	0	0	0.13136
	52.5	0	0.11308	0.57526	0	0	0.0758	0.14813	0	0.19831	0	0.49732	0.2946		52.5	0	0	0	0.00206	0	0.33865	0.10175	0	0	0.31189	0	0		52.5	0	0	0.00742	0.99026	0	0	0	0	0	0	0	0.10558
	53.5	0	0.10952	0.63294	0	0	0.0624	0.10576	0	0.20212	0	0.49348	0.35135		53.5	0	0	0	0.00211	0	0.3137	0.06782	0	0	0.30307	0	0		53.5	0	0	0.00764	1	0	0	0	0	0	0	0	0.07934
	54.5	0	0.10659	0.65246	0	0	0.05038	0.08686	0	0.20506	0	0.49057	0.40471		54.5	0	0	0	0.00207	0	0.29874	0.03422	0	0	0.28829	0	0		54.5	0	0	0.00797	0.98624	0	0	0	0	0	0	0	0.054
	55.5	0	0.10344	0.65251	0	0	0.03983	0.09586	0	0.20694	0	0.48842	0.45176		55.5	0	0	0	0.00211	0	0.32293	0.0031	0	0	0.26869	0	0		55.5	0	0	0.0084	0.94821	0	0	0	0	0	0	0	0.03079
	56.5	0	0.10086	0.63621	0	0	0.03116	0.09697	0	0.20779	0	0.48703	0.48979		56.5	0	0	0	0.00204	0	0.35764	-0.02375	0	0	0.24466	0	0		56.5	0	0	0.00884	0.89804	0	0	0	0	0	0	0	0.01034
	57.5	0	0.09865	0.60598	0	0	0.02388	0.09137	0	0.20729	0	0.48581	0.49889		57.5	0	0	0	0.00213	0	0.39586	-0.04136	0	0	0.21728	0	0		57.5	0	0	0.00928	0.87381	0	0	0	0	0	0	0	-0.00614
	58.5	0	0.09642	0.56347	0	0	0.01828	0.08455	0	0.20565	0	0.48641	0.57401		58.5	0	0	0	0.00206	0	0.43391	-0.04286	0	0	0.18735	0	0		58.5	0	0	0.00975	0.83134	0	0	0	0	0	0	0	-0.01783
	59.5	0	0.09461	0.50693	0	0	0.0143	0.07763	0	0.20272	0	0.48707	0.64102		59.5	0	0	0	0.0023	0	0.46874	-0.00385	0	0	0.15587	0	0		59.5	0	0	0.01015	0.77803	0	0	0	0	0	0	0	-0.02308
	60.5	0	0.09275	0.43827	0	0	0.01136	0.07131	0	0.19613	0	0.48938	0.68717		60.5	0	0	0	0.00216	0	0.49894	0	0	0	0.12366	0	0		60.5	0	0	0.01	0.7231	0	0	0	0	0	0	0	-0.02022
	61.5	0	0.09111	0.35947	0	0	0.00927	0.06556	0	0.19119	0	0.49112	0.70919		61.5	0	0	0	0.00236	0	0.52329	0	0	0	0.09185	0	0		61.5	0	0	0.00884	0.66527	0	0	0	0	0	0	0	-0.00587
	62.5	0	0.08962	0.27334	0	0	0.00794	0.06042	0	0.22116	0	0.49201	0.70433		62.5	0	0	0	0.0023	0	0.54098	0	0	0	0.06151	0	0		62.5	0	0	0.01347	0.60448	0	0	0	0	0	0	0	0
	63.5	0	0.08852	0.18321	0	0	0.00694	0.05647	0	0.24266	0	0.48723	0.71379		63.5	0	0	0	0.00229	0	0.55105	0	0	0	0.03364	0	0		63.5	0	0	0.0194	0.54274	0	0	0	0	0	0	0	0
	64.5	0	0.08705	0.09412	0	0	0.00637	0.05373	0	0.25569	0	0.50984	0.71475		64.5	0	0	0	0.00244	0	0.55384	0	0	0	0.0094	0	0		64.5	0	0	0.02554	0.48352	0	0	0	0	0	0	0	0
	65.5	0	0.0861	0.01548	0	0	0.00573	0.05225	0	0.26123	0	0.54113	0.70552		65.5	0	0	0	0.00249	0	0.549	0	0	0	-0.0099	0	0		65.5	0	0	0.0311	0.43338	0	0	0	0	0	0	0	0
	66.5	0	0.08532	-0.01241	0	0	0.00525	0.05248	0	0.26033	0	0.5764	0.68693		66.5	0	0	0	0.00259	0	0.53587	0	0	0	-0.02272	0	0		66.5	0	0	0.03591	0.40814	0	0	0	0	0	0	0	0
	67.5	0	0.08441	0.00657	0	0	0.00488	0.05474	0	0.25347	0	0.61212	0.65916		67.5	0	0	0	0.00269	0	0.51505	0	0	0	-0.02722	0	0		67.5	0	0	0.03984	0.41784	0	0	0	0	0	0	0	0
	68.5	0	0.08394	0.01124	0	0	0.00444	0.05471	0	0.24186	0	0.66437	0.6233		68.5	0	0	0	0.00276	0	0.48642	0	0	0	-0.02233	0	0		68.5	0	0	0.04263	0.40798	0	0	0	0	0	0	0	0
	69.5	0	0.08331	0.00544	0	0	0.00408	0.05462	0	0.22607	0	0.70943	0.57901		69.5	0	0	0	0.00295	0	0.45065	0	0	0	-0.00501	0	0		69.5	0	0	0.04441	0.39171	0	0	0	0	0	0	0	0
	70.5	0	0.08293	-0.00271	0	0	0.00377	0.05481	0	0.20646	0	0.73925	0.52845		70.5	0	0	0	0.00308	0	0.4082	0	0	0	0	0	0		70.5	0	0	0.04501	0.37291	0	0	0	0	0	0	0	0
	71.5	0	0.08257	-0.00689	0	0	0.00352	0.05514	0	0.18373	0	0.75428	0.47329		71.5	0	0	0	0.00327	0	0.35943	0	0	0	0	0	0		71.5	0	0	0.04453	0.3542	0	0	0	0	0	0	0	0
	72.5	0	0.08692	-0.00582	0	0	0.00332	0.05575	0	0.15806	0	0.75323	0.41322		72.5	0	0	0	0.00338	0	0.30562	0	0	0	0	0	0		72.5	0	0	0.04282	0.33584	0	0	0	0	0	0	0	0
	73.5	0	0.08981	-0.00111	0	0	0.00304	0.05649	0	0.13027	0	0.73973	0.35776		73.5	0	0	0	-0.00566	0	0.26994	0	0	0	0	0	0		73.5	0	0	0.04018	0.31629	0	0	0	0	0	0	0	0
	74.5	0	0.09046	-0.00333	0	0	0.00288	0.05758	0	0.10115	0	0.7133	0.30478		74.5	0	0	0	-0.0113	0	0.26066	0	0	0	0	0	0		74.5	0	0	0.03667	0.29592	0	0	0	0	0	0	0	0
	75.5	0	0.0888	-0.00427	0	0	0.00273	0.05877	0	0.07177	0	0.67602	0.25723		75.5	0	0	0	-0.01175	0	0.27634	0	0	0	0	0	0		75.5	0	0	0.03222	0.28535	0	0	0	0	0	0	0	0
	76.5	0	0.0854	-0.00392	0	0	0.00258	0.06013	0	0.04306	0	0.62877	0.22172		76.5	0	0	0	-0.00751	0	0.28102	0	0	0	0	0	0		76.5	0	0	0.02696	0.29757	0	0	0	0	0	0	0	0
	77.5	0	0.0804	-0.00192	0	0	0.00241	0.06164	0	0.01619	0	0.57424	0.20854		77.5	0	0	0	0.000831991	0	0.28471	0	0	0	0	0	0		77.5	0	0	0.02118	0.30252	0	0	0	0	0	0	0	0
	78.5	0	0.07411	0.000220492	0	0	0.00227	0.06313	0	-0.00707	0	0.51331	0.25987		78.5	0	0	0	0.01238	0	0.28929	0	0	0	0	0	0		78.5	0	0	0.01519	0.30168	0	0	0	0	0	0	0	0
	79.5	0	0.06669	0.00027271	0	0	0.00221	0.06485	0	-0.02485	0	0.44845	0.26898		79.5	0	0	0	0.02383	0	0.29538	0	0	0	0	0	0		79.5	0	0	0.00928	0.29615	0	0	0	0	0	0	0	0
	80.5	0	0.06079	0.000284941	0	0	0.0021	0.06617	0	-0.03625	0	0.41332	0.27135		80.5	0	0	0	0.04191	0	0.30225	0	0	0	0	0	0		80.5	0	0	0.00632	0.27975	0	0	0	0	0	0	0	0
	81.5	0	0.05414	0.000297617	0	0	0.00201	0.06752	0	-0.04322	0	0.37947	0.27585		81.5	0	0	0	0.06332	0	0.31126	0	0	0	0	0	0		81.5	0	0	0.004	0.26125	0	0	0	0	0	0	0	0
	82.5	0	0.04675	0.000310737	0	0	0.00193	0.06888	0	-0.04574	0	0.34688	0.28248		82.5	0	0	0	0.08808	0	0.3224	0	0	0	0	0	0		82.5	0	0	0.0023	0.24068	0	0	0	0	0	0	0	0
	83.5	0	0.03862	0.000324305	0	0	0.00187	0.07028	0	-0.04381	0	0.31557	0.29124		83.5	0	0	0	0.11617	0	0.33568	0	0	0	0	0	0		83.5	0	0	0.00124	0.21801	0	0	0	0	0	0	0	0
	84.5	0	0.02975	0.000338316	0	0	0.00182	0.07169	0	-0.03745	0	0.28553	0.30213		84.5	0	0	0	0.14761	0	0.35109	0	0	0	0	0	0		84.5	0	0	0.000811801	0.19326	0	0	0	0	0	0	0	0
	85.5	0	0.02013	0.000352773	0	0	0.00178	0.07313	0	-0.02664	0	0.25675	0.31515		85.5	0	0	0	0.18238	0	0.36864	0	0	0	0	0	0		85.5	0	0	0.00101	0.16642	0	0	0	0	0	0	0	0
	86.5	0	0.00977	0.000367675	0	0	0.00176	0.0746	0	-0.01138	0	0.22926	0.3303		86.5	0	0	0	0.2205	0	0.38832	0	0	0	0	0	0		86.5	0	0	0.00185	0.1375	0	0	0	0	0	0	0	0
	87.5	0	-0.00134	0.000383024	0	0	0.00176	0.07609	0	0.00831	0	0.20303	0.34757		87.5	0	0	0	0.26196	0	0.41014	0	0	0	0	0	0		87.5	0	0	0.00332	0.10648	0	0	0	0	0	0	0	0
	88.5	0	-0.01318	0.000398817	0	0	0.00177	0.0776	0	0.03245	0	0.17807	0.36697		88.5	0	0	0	0.30675	0	0.43409	0	0	0	0	0	0		88.5	0	0	0.00542	0.07338	0	0	0	0	0	0	0	0
	89.5	0	-0.02578	0.000415055	0	0	0.0018	0.07914	0	0.06103	0	0.15439	0.38851		89.5	0	0	0	0.35489	0	0.46018	0	0	0	0	0	0		89.5	0	0	0.00815	0.0382	0	0	0	0	0	0	0	0

## Sheet: Fig. 6
				Sample1	Sample2	Sample3							Sample1	Sample2	Sample3							Sample1	Sample2	Sample3
	Cell type	Curvature	Gene	2^-ΔΔCt	2^-ΔΔCt	2^-ΔΔCt	average	stdev		Cell type	Curvature	Gene	2^-ΔΔCt	2^-ΔΔCt	2^-ΔΔCt	average	stdev		Cell type	Curvature	Gene	2^-ΔΔCt	2^-ΔΔCt	2^-ΔΔCt	average	stdev
	Keratocyte	C	ALDH3	1.1951	1.24471	0.8034	1.08107	0.241745		Fibroblast	C	ALDH3	1.03636	1.10558	1.0068	1.04958	0.0506996		Myofibroblast	C	ALDH3	0.95557	0.86108	1.16133	0.99266	0.153523
	Keratocyte	L	ALDH3	4.4869	1.08504	2.20646	2.5928	1.73352		Fibroblast	L	ALDH3	0.5842	0.35314	0.44377	0.46037	0.116421		Myofibroblast	L	ALDH3	0.28807	0.31993	0.23419	0.28073	0.0433387
	Keratocyte	M	ALDH3	4.45493	2.92861	6.77672	4.72009	1.93771		Fibroblast	M	ALDH3	0.42313	0.47396	0.51269	0.469927	0.044916		Myofibroblast	M	ALDH3	0.20652	0.2474	0.26229	0.238737	0.0288767
	Keratocyte	H	ALDH3	0.44093	0.29663	0.55697	0.43151	0.130425		Fibroblast	H	ALDH3	0.75116	0.71108	0.63334	0.698527	0.0599047		Myofibroblast	H	ALDH3	0.66874	0.69636	0.58463	0.64991	0.0581964
	Keratocyte	C	a-SMA	1.24889	1.09203	1.045	1.12864	0.106761		Fibroblast	C	a-SMA	1.04574	1.02068	0.97973	1.01538	0.0333222		Myofibroblast	C	a-SMA	1.02612	0.99823	1.08234	1.03556	0.0428428
	Keratocyte	L	a-SMA	9.78077	28.3947	16.665	18.2802	9.4115		Fibroblast	L	a-SMA	1.04232	1.04072	0.92027	1.0011	0.0700083		Myofibroblast	L	a-SMA	1.66752	1.89315	1.77676	1.77914	0.112834
	Keratocyte	M	a-SMA	12.6428	11.8323	20.3259	14.9337	4.68737		Fibroblast	M	a-SMA	1.12851	0.79301	0.7976	0.906373	0.19239		Myofibroblast	M	a-SMA	2.49451	2.17706	2.33039	2.33399	0.158756
	Keratocyte	H	a-SMA	23.9572	10.8427	16.1171	16.9723	6.59898		Fibroblast	H	a-SMA	1.39944	1.26646	1.40237	1.35609	0.0776357		Myofibroblast	H	a-SMA	1.91715	1.72353	1.67005	1.77024	0.130005
	Keratocyte	C	Lumican	0.65463	0.44195	0.63477	0.577117	0.117478		Fibroblast	C	Lumican	1.09306	1.15709	1.12867	1.12627	0.0320822		Myofibroblast	C	Lumican	1.11945	1.21392	1.15565	1.16301	0.0476627
	Keratocyte	L	Lumican	15.4758	14.404	14.2496	14.7098	0.667855		Fibroblast	L	Lumican	0.99044	0.8927	1.05876	0.980633	0.0834632		Myofibroblast	L	Lumican	1.88462	1.83732	1.75979	1.82724	0.0630221
	Keratocyte	M	Lumican	22.0409	22.5831	21.6033	22.0758	0.490827		Fibroblast	M	Lumican	1.37165	1.43323	1.27797	1.36095	0.0781811		Myofibroblast	M	Lumican	2.06732	2.0282	2.09602	2.06385	0.0340432
	Keratocyte	H	Lumican	6.84028	4.26941	4.66169	5.25713	1.38501		Fibroblast	H	Lumican	1.47656	1.40697	1.44134	1.44162	0.0347959		Myofibroblast	H	Lumican	1.78016	1.92612	1.64411	1.78346	0.141034
	Keratocyte	C	Keratocan	1.43501	1.43501	1.20641	1.35881	0.131982		Fibroblast	C	Keratocan	1.09342	1.56053	0.8377	1.16388	0.366531		Myofibroblast	C	Keratocan	1.03982	1.83188	0.54589	1.1392	0.648729
	Keratocyte	L	Keratocan	3.93816	0.97531	1.62045	2.17797	1.55812		Fibroblast	L	Keratocan	2.59516	2.76587	2.30978	2.55694	0.230435		Myofibroblast	L	Keratocan	5.55133	5.63215	5.59159	5.59169	0.0404101
	Keratocyte	M	Keratocan	2.98181	2.79067	4.79389	3.52212	1.10552		Fibroblast	M	Keratocan	3.31164	2.57361	2.64998	2.84508	0.405856		Myofibroblast	M	Keratocan	2.81099	2.47293	2.26266	2.51553	0.276636
	Keratocyte	H	Keratocan	2.75787	4.09943	1.85534	2.90421	1.12918		Fibroblast	H	Keratocan	2.78918	3.33443	3.13536	3.08632	0.275913		Myofibroblast	H	Keratocan	0.68373	1.60915	0.28241	0.85843	0.680404
	Keratocyte	C	COL1A1	1.05095	1.32119	0.87858	1.08357	0.223101		Fibroblast	C	COL1A1	1.0336	1.13875	0.96968	1.04734	0.0853688		Myofibroblast	C	COL1A1	1.0316	1.03633	1.05936	1.04243	0.0148513
	Keratocyte	L	COL1A1	27.1643	25.1213	20.0935	24.1264	3.63888		Fibroblast	L	COL1A1	1.91448	2.00425	1.95675	1.95849	0.0449104		Myofibroblast	L	COL1A1	1.08133	1.09127	1.05729	1.07663	0.0174708
	Keratocyte	M	COL1A1	23.5124	19.8835	13.9677	19.1212	4.81779		Fibroblast	M	COL1A1	2.0342	1.79435	1.68162	1.83672	0.180069		Myofibroblast	M	COL1A1	2.58209	1.89067	1.95946	2.14407	0.38089
	Keratocyte	H	COL1A1	2.46532	1.6296	1.07718	1.72403	0.698872		Fibroblast	H	COL1A1	2.13255	2.02169	1.98287	2.0457	0.0776756		Myofibroblast	H	COL1A1	2.02962	1.91661	1.8803	1.94218	0.077874
	Keratocyte	C	COL3A1	1.18505	1.00209	1.66073	1.28262	0.339988		Fibroblast	C	COL3A1	0.90317	0.82422	0.89385	0.873747	0.0431438		Myofibroblast	C	COL3A1	0.82982	0.75847	0.75339	0.78056	0.042736
	Keratocyte	L	COL3A1	11.2979	6.37524	10.7279	9.46704	2.6927		Fibroblast	L	COL3A1	0.80737	0.83196	0.91639	0.851907	0.0571817		Myofibroblast	L	COL3A1	1.20409	1.18827	1.12783	1.1734	0.0402468
	Keratocyte	M	COL3A1	11.7193	9.1695	7.79673	9.56183	1.99047		Fibroblast	M	COL3A1	1.12264	1.09258	1.15338	1.12287	0.0304006		Myofibroblast	M	COL3A1	1.43207	1.37197	1.42656	1.4102	0.0332226
	Keratocyte	H	COL3A1	1.52614	4.56431	0.51028	2.20024	2.10941		Fibroblast	H	COL3A1	1.19195	1.19408	1.17691	1.18765	0.00935902		Myofibroblast	H	COL3A1	1.25959	1.15357	1.18781	1.20032	0.0541064
	Keratocyte	C	COL5A1	1.44335	1.26764	2.37205	1.69435	0.593447		Fibroblast	C	COL5A1	1.07223	1.0086	1.22221	1.10101	0.109675		Myofibroblast	C	COL5A1	1.02621	1.06274	1.01691	1.03529	0.0242257
	Keratocyte	L	COL5A1	24.1051	17.9879	27.3117	23.1349	4.737		Fibroblast	L	COL5A1	1.41633	1.34084	1.21942	1.32553	0.0993438		Myofibroblast	L	COL5A1	1.12246	1.08239	1.06311	1.08932	0.0302758
	Keratocyte	M	COL5A1	14.439	18.4956	16.3419	16.4255	2.02964		Fibroblast	M	COL5A1	1.41256	1.31253	1.23257	1.31922	0.0901813		Myofibroblast	M	COL5A1	1.79562	1.76282	1.65476	1.73773	0.0737048
	Keratocyte	H	COL5A1	33.4537	15.1407	22.5058	23.7001	9.21478		Fibroblast	H	COL5A1	1.66965	1.64682	1.59095	1.63581	0.0404894		Myofibroblast	H	COL5A1	1.87412	1.79926	1.85008	1.84115	0.03822

## Sheet: SI Fig.1
	Polydopamine coated PDMS Sample 1		Polydopamine coated PDMS Sample 2		PDMS Sample 1		PDMS Sample 2
	Tensile strain (Displacement)	Tensile stress	Tensile strain (Displacement)	Tensile stress	Tensile strain (Displacement)	Tensile stress	Tensile strain (Displacement)	Tensile stress
	(%)	(kPa)	(%)	(kPa)
	0	-85.2385	0	12.993	0	1.797	0	18.1972
	0.0001	-41.7391	0.0001	18.6188	0	30.7159	0	15.2699
	0.0024	-35.8202	0.0027	26.5629	0.0011	20.5595	0.0012	7.96804
	0.012	-28.3497	0.0128	24.9296	0.0054	10.2423	0.0059	-16.6346
	0.0284	-27.1075	0.0292	15.434	0.0126	3.05037	0.014	-34.408
	0.0458	-28.1351	0.0465	7.20788	0.02	-8.79532	0.0223	-34.739
	0.0635	-28.5004	0.0643	-2.54467	0.0277	-4.56038	0.0306	-35.4511
	0.0827	-29.067	0.0838	-0.07253	0.0367	0.64363	0.0401	-43.4087
	0.1034	-31.4075	0.1048	0.84515	0.047	-7.23256	0.0511	-43.7821
	0.1246	-33.6923	0.1262	-2.36318	0.0577	-10.2483	0.0627	-39.8059
	0.1451	-32.0587	0.1469	-0.29025	0.0681	-12.1802	0.0741	-32.0988
	0.1649	-36.3177	0.1668	1.07362	0.0778	-14.6979	0.0849	-24.6209
	0.1843	-33.3396	0.1863	-1.60802	0.0872	-17.4759	0.0953	-25.0795
	0.2036	-28.1162	0.2056	-5.3829	0.0963	-16.5743	0.1054	-26.0901
	0.2231	-28.2265	0.225	-8.3129	0.1055	-16.3819	0.1154	-28.9822
	0.2425	-27.5347	0.2446	-6.38595	0.1147	-16.9206	0.1255	-31.2079
	0.2619	-28.4937	0.2642	-3.50559	0.1239	-17.0359	0.1355	-31.2768
	0.2812	-30.6757	0.2837	-2.20899	0.1331	-14.0806	0.1456	-31.3428
	0.3005	-29.3471	0.303	-1.87703	0.1423	-16.2897	0.1558	-29.3638
	0.3199	-29.14	0.3223	-0.32272	0.1515	-17.471	0.1658	-29.4457
	0.3393	-31.2357	0.3418	1.01739	0.1608	-15.5929	0.1758	-27.6523
	0.3588	-34.4928	0.3613	-0.21372	0.1701	-13.491	0.1858	-24.5948
	0.3781	-35.1536	0.3808	1.9376	0.1794	-15.1822	0.1959	-21.8316
	0.3973	-36.6127	0.4002	2.88178	0.1887	-16.8026	0.206	-22.7018
	0.4165	-37.6244	0.4195	3.09767	0.1979	-17.5381	0.2162	-25.2569
	0.436	-36.1435	0.4388	2.36915	0.2071	-18.4092	0.2264	-25.5846
	0.4554	-34.3365	0.4583	2.5982	0.2162	-17.4712	0.2365	-26.9369
	0.4748	-35.3051	0.4778	2.42453	0.2253	-18.2591	0.2466	-29.1043
	0.4941	-37.8965	0.4973	0.80671	0.2344	-18.1454	0.2566	-28.9557
	0.5133	-36.9567	0.5167	1.18342	0.2435	-18.5008	0.2666	-28.4306
	0.5326	-34.0162	0.536	-0.20984	0.2527	-17.0464	0.2765	-29.1754
	0.552	-33.1795	0.5554	-1.97031	0.262	-18.2043	0.2865	-28.8991
	0.5715	-31.846	0.5748	-3.40234	0.2713	-20.0578	0.2964	-28.5281
	0.5909	-29.9761	0.5943	-4.67336	0.2807	-18.2934	0.3065	-29.8698
	0.6103	-27.2665	0.6139	-6.37013	0.29	-18.1175	0.3167	-30.2823
	0.6295	-27.8251	0.6333	-6.78139	0.2992	-19.6185	0.3269	-29.6027
	0.6487	-27.7942	0.6526	-6.15085	0.3084	-20.4878	0.3371	-29.8102
	0.668	-27.0085	0.6719	-7.37092	0.3174	-20.2545	0.3473	-29.7187
	0.6875	-27.6394	0.6914	-6.24731	0.3265	-19.6696	0.3574	-29.0339
	0.7069	-27.2468	0.711	-6.37495	0.3356	-19.8701	0.3673	-28.0193
	0.7263	-29.175	0.7305	-6.01711	0.3448	-21.4456	0.3773	-28.2885
	0.7455	-29.0325	0.7499	-5.97469	0.354	-23.25	0.3872	-27.1716
	0.7647	-27.9495	0.7691	-6.42894	0.3633	-22.2524	0.3972	-27.28
	0.7841	-27.4785	0.7884	-5.31394	0.3726	-20.7927	0.4072	-27.1931
	0.8036	-28.8754	0.8079	-3.54418	0.3819	-20.7044	0.4173	-27.2573
	0.8229	-27.8874	0.8274	-2.92007	0.3911	-21.4792	0.4274	-27.5436
	0.8422	-27.568	0.8469	-3.52156	0.4003	-23.0526	0.4376	-28.0033
	0.8615	-29.2992	0.8663	-3.23967	0.4095	-21.9292	0.4478	-28.661
	0.8809	-29.317	0.8857	-2.88609	0.4187	-22.0628	0.4579	-28.1959
	0.9003	-27.3227	0.905	-2.34765	0.4279	-22.0169	0.468	-28.6891
	0.9196	-27.1212	0.9243	-1.8699	0.4371	-22.1392	0.4781	-28.937
	0.939	-26.7087	0.9439	-2.03564	0.4463	-22.6211	0.4882	-28.9233
	0.9584	-27.2369	0.9634	-1.77349	0.4554	-23.2838	0.4982	-29.0135
	0.9776	-27.7187	0.9829	-2.3062	0.4645	-24.5886	0.5082	-29.3934
	0.9969	-28.3751	1.0021	-2.54602	0.4736	-25.7624	0.5183	-30.8089
	1.0162	-28.3265	1.0214	-2.19059	0.4828	-26.0728	0.5283	-31.7618
	1.0357	-27.7971	1.0409	-2.31592	0.4921	-26.0326	0.5383	-32.3379
	1.0551	-29.1443	1.0605	-2.2699	0.5014	-26.4544	0.5482	-31.7797
	1.0744	-29.986	1.08	-1.61573	0.5108	-26.4667	0.5582	-31.2936
	1.0936	-29.6513	1.0994	-1.19018	0.5201	-25.6801	0.5684	-30.8629
	1.1129	-29.5178	1.1187	-0.35325	0.5293	-24.7007	0.5785	-30.4066
	1.1322	-28.5183	1.138	0.46329	0.5384	-23.8068	0.5888	-30.3241
	1.1517	-27.4817	1.1575	1.1443	0.5475	-24.3846	0.5989	-30.6884
	1.1712	-27.2864	1.177	1.43966	0.5566	-26.0193	0.609	-30.3816
	1.1905	-26.9655	1.1965	1.62069	0.5657	-27.148	0.619	-29.5534
	1.2097	-26.5994	1.216	1.85598	0.5749	-27.8703	0.629	-28.9158
	1.2289	-26.3739	1.2353	2.20781	0.584	-27.7605	0.6389	-28.4481
	1.2483	-25.4591	1.2546	1.71457	0.5933	-27.3757	0.6489	-28.0902
	1.2677	-24.4615	1.274	1.71564	0.6026	-27.6967	0.6589	-27.8208
	1.2871	-24.1701	1.2935	2.57789	0.612	-27.8713	0.6689	-28.1932
	1.3065	-23.6707	1.313	2.55541	0.6213	-28.0415	0.679	-28.5867
	1.3258	-22.8081	1.3324	2.1257	0.6305	-28.6524	0.6893	-29.3127
	1.345	-22.5225	1.3517	1.8233	0.6396	-28.9045	0.6995	-30.0663
	1.3643	-22.3404	1.3711	1.67112	0.6487	-29.1667	0.7097	-30.3256
	1.3838	-22.2644	1.3905	2.53697	0.6578	-29.3331	0.7198	-30.4787
	1.4033	-22.9638	1.4101	3.29618	0.667	-29.553	0.7298	-30.3375
	1.4227	-24.07	1.4295	4.05629	0.6762	-30.1139	0.7397	-29.7387
	1.4419	-24.724	1.4489	4.74778	0.6854	-30.1842	0.7497	-29.078
	1.4611	-24.3956	1.4682	5.63045	0.6946	-29.7946	0.7597	-28.5964
	1.4805	-23.9382	1.4876	6.34496	0.7039	-30.0309	0.7697	-27.2426
	1.4999	-23.8499	1.5071	6.0106	0.7131	-30.0691	0.7798	-26.3156
	1.5193	-23.4808	1.5266	5.37224	0.7223	-30.6288	0.7899	-26.1215
	1.5386	-22.4167	1.546	4.52714	0.7316	-31.1485	0.8	-25.4254
	1.5578	-21.9327	1.5655	3.64272	0.7408	-31.8728	0.8101	-25.3561
	1.5771	-21.7629	1.5848	2.76414	0.75	-32.6837	0.8202	-25.163
	1.5965	-21.0976	1.6042	2.50948	0.7592	-33.3097	0.8303	-25.0196
	1.6159	-21.4183	1.6236	2.59256	0.7684	-33.0328	0.8404	-25.0924
	1.6353	-21.6313	1.6431	2.47449	0.7776	-31.9587	0.8504	-25.6758
	1.6547	-20.8234	1.6626	2.7798	0.7867	-31.3709	0.8605	-25.6668
	1.6739	-20.5252	1.682	2.84288	0.7958	-30.7735	0.8706	-25.6488
	1.6932	-20.3224	1.7013	2.94074	0.8049	-30.329	0.8807	-26.5443
	1.7125	-19.3574	1.7206	2.94235	0.8142	-30.8606	0.8907	-27.4629
	1.732	-17.989	1.74	4.02494	0.8234	-32.0263	0.9006	-28.5734
	1.7515	-17.3377	1.7596	4.7034	0.8327	-32.9426	0.9106	-29.8615
	1.7708	-16.6057	1.7791	4.69232	0.8421	-33.2334	0.9206	-30.379
	1.7899	-16.0327	1.7985	3.80402	0.8513	-32.9258	0.9308	-31.2094
	1.8092	-15.4618	1.8179	3.31197	0.8606	-32.5446	0.941	-31.8691
	1.8286	-15.1823	1.8372	3.24245	0.8697	-32.1067	0.9512	-31.6248
	1.848	-14.5981	1.8566	3.35023	0.8788	-32.2747	0.9614	-31.2383
	1.8675	-14.0148	1.8761	3.42564	0.8879	-32.3643	0.9715	-31.354
	1.8868	-13.4725	1.8956	3.37757	0.897	-32.4447	0.9815	-31.3704
	1.9061	-14.4476	1.9151	3.52349	0.9062	-32.6848	0.9914	-30.9673
	1.9254	-14.1497	1.9345	3.4648	0.9154	-34.186	1.0013	-30.8453
	1.9447	-14.0335	1.9537	3.65679	0.9247	-34.5602	1.0113	-31.7081
	1.9641	-14.0328	1.9731	3.21228	0.934	-33.974	1.0213	-31.6978
	1.9835	-14.0458	1.9926	2.69851	0.9433	-34.5633	1.0314	-31.1344
	2.0029	-12.4564	2.0122	2.23029	0.9526	-35.6709	1.0415	-30.881
	2.0221	-11.5424	2.0316	2.73788	0.9617	-35.9441	1.0517	-31.0276
	2.0413	-10.3586	2.051	3.43645	0.9709	-35.5534	1.0618	-30.3532
	2.0606	-10.1089	2.0703	4.68598	0.98	-35.8506	1.072	-30.3441
	2.0801	-10.8228	2.0897	5.78652	0.9891	-36.4451	1.0821	-30.4044
	2.0996	-10.9821	2.1092	6.30956	0.9983	-37.1279	1.0921	-29.9107
	2.1189	-11.2626	2.1287	6.34629	1.0075	-37.3747	1.1021	-29.6211
	2.1381	-12.3539	2.1481	5.95607	1.0168	-36.627	1.1121	-29.225
	2.1574	-12.7451	2.1674	6.26719	1.0259	-36.4467	1.1221	-29.2562
	2.1767	-13.0943	2.1868	7.67261	1.0351	-36.1748	1.1322	-29.429
	2.1962	-13.9209	2.2062	9.0203	1.0443	-35.8573	1.1423	-28.3442
	2.2156	-15.0043	2.2256	9.09251	1.0535	-36.1795	1.1523	-27.9003
	2.2349	-16.4073	2.2452	9.392	1.0628	-36.7148	1.1624	-27.7427
	2.2542	-17.0382	2.2647	10.6657	1.0721	-36.9162	1.1724	-27.4895
	2.2734	-16.0854	2.284	11.4136	1.0814	-36.9055	1.1825	-27.015
	2.2927	-15.413	2.3033	12.7995	1.0906	-37.0856	1.1926	-27.3403
	2.3122	-14.889	2.3227	12.8006	1.0998	-37.2511	1.2028	-27.1898
	2.3316	-14.3557	2.3422	12.6602	1.1089	-37.2655	1.2129	-26.9159
	2.351	-14.3808	2.3618	13.5624	1.118	-37.3734	1.223	-26.9634
	2.3703	-14.3452	2.3812	14.5539	1.1271	-37.7702	1.233	-26.5513
	2.3895	-13.5512	2.4005	15.1559	1.1362	-37.4006	1.2431	-25.7385
	2.4088	-13.1235	2.4198	15.3802	1.1454	-36.9457	1.253	-24.9753
	2.4283	-13.253	2.4393	15.2272	1.1547	-36.9052	1.263	-24.3274
	2.4478	-12.7309	2.4588	15.6413	1.164	-36.7299	1.2729	-23.8528
	2.4671	-11.9866	2.4783	15.8843	1.1733	-36.3064	1.283	-23.1963
	2.4864	-11.4906	2.4978	16.3344	1.1826	-35.9129	1.2931	-22.9075
	2.5056	-11.0691	2.5171	17.3084	1.1918	-34.9633	1.3033	-23.0687
	2.5249	-11.76	2.5365	18.1807	1.201	-34.5996	1.3135	-23.5266
	2.5443	-12.8196	2.5558	18.8448	1.2101	-35.0707	1.3237	-23.2404
	2.5638	-13.0606	2.5753	19.8889	1.2192	-34.9849	1.3338	-23.5193
	2.5832	-13.8179	2.5948	20.2829	1.2283	-35.1302	1.3438	-24.0466
	2.6024	-14.3674	2.6143	20.2183	1.2374	-36.0024	1.3537	-24.0583
	2.6216	-13.9199	2.6336	20.0057	1.2467	-36.4776	1.3637	-23.9416
	2.6409	-13.9531	2.6529	19.4854	1.256	-36.6787	1.3737	-23.6499
	2.6603	-14.2495	2.6723	19.5391	1.2653	-36.3073	1.3837	-23.1016
	2.6798	-14.5194	2.6918	19.9501	1.2746	-35.321	1.3937	-23.0798
	2.6992	-14.793	2.7113	20.2863	1.2838	-34.1005	1.4039	-22.5702
	2.7184	-14.5247	2.7308	20.4343	1.293	-33.8577	1.4141	-22.0533
	2.7376	-13.8888	2.7501	20.0471	1.3021	-34.2325	1.4242	-21.2693
	2.7569	-13.8129	2.7694	19.6893	1.3113	-34.9951	1.4344	-20.3978
	2.7764	-13.5962	2.7888	19.1867	1.3205	-34.7673	1.4444	-20.1679
	2.7959	-13.3235	2.8083	18.6225	1.3297	-34.4868	1.4545	-20.4293
	2.8153	-14.4391	2.8278	17.8195	1.3389	-34.3065	1.4645	-20.5356
	2.8345	-15.0856	2.8473	17.6378	1.3481	-34.0113	1.4745	-20.8368
	2.8537	-15.012	2.8666	18.094	1.3573	-33.8422	1.4845	-20.726
	2.8731	-15.6521	2.8859	17.4064	1.3664	-34.2407	1.4946	-20.1745
	2.8925	-15.677	2.9053	17.6368	1.3756	-34.9414	1.5047	-20.3263
	2.912	-14.8959	2.9248	18.3814	1.3848	-34.7844	1.5147	-21.2967
	2.9314	-14.6976	2.9443	18.8613	1.3941	-34.4251	1.5247	-21.2829
	2.9506	-14.7595	2.9639	19.5315	1.4034	-33.9379	1.5348	-20.4672
	2.9698	-14.5951	2.9833	19.9753	1.4127	-33.7701	1.5449	-18.9334
	2.989	-14.6409	3.0025	20.2852	1.4219	-33.8773	1.555	-17.4089
	3.0085	-13.8714	3.0219	20.9091	1.4311	-34.209	1.5652	-17.3778
	3.028	-12.778	3.0414	20.8918	1.4402	-34.478	1.5753	-17.781
	3.0474	-12.5749	3.0609	20.2406	1.4493	-34.9011	1.5854	-17.5823
	3.0666	-12.9105	3.0804	20.2032	1.4584	-35.1497	1.5954	-18.2607
	3.0858	-13.4965	3.0997	20.0523	1.4675	-35.3418	1.6054	-18.501
	3.1051	-14.2261	3.119	21.0099	1.4767	-35.301	1.6154	-17.3817
	3.1246	-14.1775	3.1384	22.0418	1.486	-34.4822	1.6253	-17.3795
	3.144	-14.4733	3.1578	22.0101	1.4953	-34.3662	1.6353	-17.6068
	3.1633	-15.131	3.1773	21.7552	1.5047	-34.5539	1.6454	-16.8162
	3.1826	-15.4249	3.1968	21.8663	1.514	-34.8425	1.6555	-16.6529
	3.2019	-15.7253	3.2162	22.5524	1.5232	-35.1694	1.6657	-16.3578
	3.2213	-16.5158	3.2356	22.9628	1.5323	-34.6998	1.6759	-15.8322
	3.2407	-16.2555	3.2549	22.9244	1.5414	-34.7211	1.6861	-15.5135
	3.2601	-16.96	3.2743	22.8339	1.5505	-34.6838	1.6962	-15.3011
	3.2794	-17.3691	3.2939	23.6607	1.5597	-34.537	1.7062	-15.3313
	3.2987	-16.9735	3.3134	24.6213	1.5688	-33.9044	1.7161	-16.4792
	3.3179	-17.5418	3.3327	25.0457	1.578	-33.7422	1.7261	-17.3061
	3.3372	-18.331	3.352	26.0793	1.5872	-33.343	1.7361	-17.4598
	3.3567	-17.657	3.3715	26.6864	1.5966	-32.4252	1.7461	-18.0222
	3.3762	-17.0095	3.391	26.2351	1.6059	-32.1802	1.7561	-18.3738
	3.3956	-16.6572	3.4106	26.5682	1.6152	-32.3251	1.7663	-18.7298
	3.4148	-16.3972	3.43	26.821	1.6244	-32.1389	1.7765	-19.0409
	3.434	-16.3838	3.4493	26.8068	1.6335	-32.4563	1.7867	-18.7533
	3.4533	-16.148	3.4686	27.6653	1.6426	-32.9285	1.7968	-18.8039
	3.4728	-15.0911	3.4879	28.1171	1.6518	-32.9126	1.8069	-18.581
	3.4922	-15.4895	3.5075	27.9828	1.661	-32.5127	1.8169	-18.8781
	3.5115	-15.2475	3.527	28.8731	1.6702	-31.8244	1.8269	-18.9099
	3.5308	-13.8911	3.5465	29.5204	1.6793	-31.1132	1.8369	-19.2256
	3.55	-13.8538	3.5659	29.976	1.6885	-30.7479	1.8469	-19.8469
	3.5693	-14.1955	3.5852	30.4865	1.6977	-30.4319	1.857	-20.8071
	3.5887	-14.3214	3.6045	30.7289	1.707	-30.3232	1.867	-21.1138
	3.6082	-15.1584	3.6239	30.841	1.7162	-30.3652	1.877	-21.1684
	3.6276	-14.6346	3.6435	31.2776	1.7255	-30.9565	1.8871	-21.1467
	3.6469	-13.8356	3.663	30.9178	1.7348	-32.352	1.8971	-20.5939
	3.6662	-13.7523	3.6823	31.2635	1.744	-32.8364	1.9073	-19.6415
	3.6855	-12.9942	3.7016	30.659	1.7532	-31.7957	1.9174	-18.9331
	3.7049	-12.6906	3.7209	29.5967	1.7624	-31.5997	1.9276	-17.8007
	3.7244	-13.5796	3.7405	28.9432	1.7715	-31.3449	1.9378	-17.1838
	3.7438	-13.493	3.7601	29.4116	1.7806	-31.4538	1.9478	-17.1249
	3.763	-13.1704	3.7795	28.8011	1.7897	-31.7756	1.9578	-16.468
	3.7822	-13.2227	3.7989	28.9254	1.7988	-31.914	1.9678	-15.6623
	3.8015	-13.5766	3.8183	29.1831	1.808	-31.6203	1.9778	-15.2284
	3.821	-14.0867	3.8376	29.7989	1.8174	-31.5249	1.9877	-14.471
	3.8404	-14.4499	3.8571	30.9474	1.8267	-31.1785	1.9977	-14.3858
	3.8598	-13.1912	3.8766	31.4211	1.8361	-30.8302	2.0078	-14.3485
	3.879	-13.3423	3.896	31.7165	1.8454	-30.2902	2.0179	-13.7812
	3.8983	-13.187	3.9154	32.1724	1.8546	-30.0598	2.0282	-13.1778
	3.9175	-12.437	3.9348	32.7365	1.8637	-30.4963	2.0384	-12.6696
	3.9369	-12.6975	3.9541	32.9274	1.8727	-30.6048	2.0486	-12.4497
	3.9564	-13.8899	3.9735	33.6906	1.8818	-29.565	2.0587	-12.5114
	3.9758	-13.6478	3.9931	33.8205	1.8909	-28.8113	2.0686	-12.3998
	3.9951	-14.2568	4.0126	33.1475	1.9001	-28.4791	2.0785	-13.1336
	4.0143	-14.9807	4.032	32.3678	1.9093	-27.3904	2.0884	-13.3132
	4.0335	-15.1233	4.0512	31.6697	1.9186	-26.9506	2.0984	-13.2188
	4.0529	-15.8311	4.0706	32.1412	1.9279	-27.1313	2.1085	-13.0506
	4.0725	-15.2664	4.0901	33.8629	1.9372	-26.2509	2.1185	-14.0471
	4.0919	-13.3238	4.1096	35.087	1.9464	-25.7721	2.1287	-15.2224
	4.1111	-12.4328	4.1291	35.0396	1.9556	-25.3776	2.1388	-15.2635
	4.1303	-11.7774	4.1484	34.8165	1.9648	-25.2984	2.149	-15.1356
	4.1496	-11.0427	4.1678	35.0636	1.9739	-26.1253	2.1591	-15.0028
	4.1691	-10.7777	4.1871	36.1254	1.9831	-26.7781	2.1692	-15.0646
	4.1885	-10.1431	4.2066	36.7901	1.9924	-26.3783	2.1792	-15.4982
	4.2079	-10.0125	4.2261	35.971	2.0015	-25.4519	2.1893	-15.3706
	4.2272	-10.8732	4.2456	35.1469	2.0107	-24.5224	2.1993	-15.2748
	4.2465	-10.3062	4.265	34.2984	2.0198	-23.0576	2.2094	-15.6452
	4.2658	-9.96918	4.2843	34.3275	2.029	-22.315	2.2194	-15.786
	4.2851	-10.751	4.3037	34.6636	2.0382	-21.8703	2.2294	-15.9046
	4.3046	-11.3673	4.3231	34.8127	2.0474	-21.6008	2.2395	-15.7434
	4.324	-12.1717	4.3427	35.1152	2.0567	-21.2958	2.2495	-15.6326
	4.3433	-13.6188	4.3623	35.4517	2.066	-21.7075	2.2595	-15.8375
	4.3625	-13.5234	4.3816	35.8428	2.0753	-21.7638	2.2696	-16.2173
	4.3817	-13.2284	4.4008	36.1411	2.0845	-22.5353	2.2798	-16.5156
	4.4011	-13.5633	4.4202	36.5598	2.0937	-22.7263	2.2899	-16.766
	4.4206	-12.7738	4.4397	36.865	2.1028	-22.786	2.3001	-16.9168
	4.44	-12.1751	4.4593	37.1089	2.1119	-22.4548	2.3102	-17.4281
	4.4593	-11.8253	4.4788	37.0747	2.121	-21.6032	2.3203	-17.8465
	4.4785	-10.6396	4.4981	36.2683	2.1301	-21.5813	2.3302	-17.1953
	4.4978	-10.0356	4.5174	35.4463	2.1393	-22.2139	2.3402	-16.1375
	4.5172	-9.72344	4.5367	35.0679	2.1487	-22.5147	2.3501	-15.2665
	4.5367	-8.37455	4.5561	34.5138	2.158	-22.674	2.3601	-14.4874
	4.5561	-8.04044	4.5757	34.4285	2.1673	-22.1741	2.3702	-14.7386
	4.5753	-8.06808	4.5952	35.0136	2.1766	-21.0755	2.3803	-15.4519
	4.5946	-7.83132	4.6147	35.9099	2.1858	-20.9216	2.3906	-16.0411
	4.6138	-8.32386	4.634	36.4741	2.1949	-21.0707	2.4008	-16.4517
	4.6332	-9.26548	4.6532	36.6051	2.204	-21.2423	2.4109	-16.4035
	4.6526	-9.49773	4.6726	37.2088	2.2131	-21.6661	2.421	-16.4126
	4.6721	-9.79358	4.6922	38.3038	2.2223	-21.3124	2.431	-16.7164
	4.6914	-9.29574	4.7118	39.248	2.2315	-21.1296	2.4409	-17.3228
	4.7106	-8.3397	4.7312	39.6286	2.2407	-22.1965	2.4508	-18.0882
	4.7299	-8.40313	4.7504	40.6892	2.2499	-23.0502	2.4609	-18.5894
	4.7493	-8.1178	4.7697	41.426	2.2592	-23.4937	2.4709	-19.1687
	4.7688	-7.21675	4.7892	42.3301	2.2684	-23.5592	2.481	-18.9653
	4.7882	-7.07848	4.8088	43.399	2.2777	-23.5634	2.4911	-18.252
	4.8075	-6.70355	4.8283	43.8757	2.2869	-23.8005	2.5013	-18.3294
	4.8267	-6.16117	4.8477	44.4137	2.2961	-23.7688	2.5114	-19.0575
	4.846	-6.43959	4.867	44.3571	2.3053	-22.8497	2.5215	-19.3299
	4.8654	-6.08493	4.8864	43.845	2.3145	-22.38	2.5316	-18.4675
	4.8848	-5.97939	4.9058	43.9825	2.3237	-21.9703	2.5416	-18.0157
	4.9042	-5.96787	4.9253	44.1188	2.3329	-21.0182	2.5517	-18.1883
	4.9235	-5.77874	4.9448	43.3695	2.342	-20.2514	2.5617	-18.9416
	4.9427	-5.47837	4.9642	42.4488	2.3512	-19.7914	2.5718	-19.2056
	4.9619	-5.03562	4.9835	41.9577	2.3604	-19.2947	2.5818	-19.4632
	4.9813	-4.36085	5.0028	41.5733	2.3696	-18.9949	2.5919	-18.4808
	5.0008	-3.94749	5.0222	42.6138	2.3788	-19.4497	2.6019	-17.3311
	5.0203	-4.2106	5.0418	43.3393	2.388	-19.8353	2.6119	-16.705
	5.0396	-4.17719	5.0614	42.8909	2.3973	-20.1721	2.6219	-17.0607
	5.0588	-4.02684	5.0807	42.1716	2.4066	-20.0997	2.632	-18.1076
	5.078	-4.22083	5.1	42.0439	2.4158	-19.534	2.6422	-18.6525
	5.0975	-3.71976	5.1193	41.7832	2.4249	-19.0032	2.6524	-18.7001
	5.117	-3.25049	5.1388	42.5025	2.4341	-18.3828	2.6626	-18.8411
	5.1364	-2.83273	5.1584	42.5374	2.4432	-17.2978	2.6727	-19.1159
	5.1557	-2.51135	5.1779	41.9835	2.4523	-17.1111	2.6826	-19.127
	5.1749	-2.78312	5.1973	42.0679	2.4614	-17.3952	2.6926	-19.6062
	5.1942	-3.63833	5.2166	42.0241	2.4706	-17.2272	2.7025	-19.8573
	5.2136	-3.56157	5.2358	41.9807	2.4799	-17.3202	2.7125	-19.5968
	5.233	-3.86764	5.2552	41.7216	2.4893	-17.3788	2.7225	-18.9642
	5.2524	-3.38298	5.2747	41.4791	2.4986	-17.3819	2.7326	-17.572
	5.2717	-1.87782	5.2943	41.0689	2.5079	-17.4853	2.7427	-16.4089
	5.291	-1.26028	5.3138	40.1322	2.5171	-17.8625	2.7529	-16.2029
	5.3102	-0.71007	5.3331	39.3859	2.5262	-18.1118	2.7631	-15.9803
	5.3295	0.1731	5.3524	39.5324	2.5353	-18.4186	2.7732	-16.077
	5.349	-0.14481	5.3718	39.8353	2.5444	-18.1373	2.7833	-16.5646
	5.3685	-1.08221	5.3914	39.436	2.5536	-18.4664	2.7933	-17.0184
	5.3878	-1.4387	5.4109	38.9398	2.5627	-18.9418	2.8033	-18.1775
	5.4069	-1.74551	5.4303	38.3659	2.5719	-19.2714	2.8132	-19.5408
	5.4261	-2.01161	5.4496	38.0659	2.5812	-18.498	2.8233	-20.6944
	5.4456	-1.89566	5.469	38.4694	2.5905	-18.6573	2.8333	-20.6946
	5.4651	-2.48477	5.4884	38.643	2.5998	-18.6478	2.8434	-20.5305
	5.4845	-3.26807	5.5079	39.0915	2.609	-18.6611	2.8535	-20.4333
	5.5038	-2.97362	5.5274	39.6568	2.6182	-18.5801	2.8637	-19.3621
	5.523	-2.28479	5.5468	40.0044	2.6274	-18.7339	2.8738	-18.7528
	5.5423	-1.99074	5.5661	39.9107	2.6367	-19.3864	2.8839	-17.6709
	5.5617	-1.86654	5.5854	39.2985	2.6459	-19.3996	2.8939	-16.8983
	5.5811	-1.83164	5.6048	37.6424	2.655	-19.2853	2.9041	-16.5247
	5.6006	-1.35095	5.6244	37.0369	2.6642	-18.9203	2.9141	-16.4253
	5.6199	-0.90485	5.644	36.8421	2.6733	-18.4717	2.9242	-16.6359
	5.6392	-0.83606	5.6634	36.8128	2.6825	-18.5736	2.9342	-16.9601
	5.6584	-0.52685	5.6827	38.2148	2.6916	-18.5203	2.9443	-17.4164
	5.6777	-0.38898	5.702	39.7797	2.7008	-18.3592	2.9543	-18.0047
	5.6972	-0.6354	5.7215	40.0115	2.71	-17.9826	2.9642	-17.8645
	5.7167	-0.23419	5.741	41.0078	2.7194	-17.8687	2.9742	-17.4323
	5.736	0.15523	5.7605	41.6048	2.7287	-17.9262	2.9843	-17.4992
	5.7552	0.82781	5.7799	41.888	2.738	-17.8131	2.9944	-17.7507
	5.7744	1.48311	5.7992	41.2149	2.7472	-18.0608	3.0046	-17.7441
	5.7937	1.38822	5.8186	40.7698	2.7563	-18.0176	3.0148	-17.991
	5.8132	1.31386	5.838	40.681	2.7654	-17.5753	3.025	-18.5678
	5.8326	1.44046	5.8575	40.1392	2.7745	-17.709	3.0351	-18.8528
	5.8519	1.35248	5.877	39.492	2.7836	-17.6951	3.045	-18.3043
	5.8712	2.06191	5.8964	39.1116	2.7928	-16.9789	3.0549	-18.3793
	5.8905	3.33426	5.9158	39.8787	2.802	-15.9237	3.0649	-19.1642
	5.9098	3.90559	5.9351	40.9791	2.8113	-15.8384	3.0749	-20.0797
	5.9292	3.83361	5.9545	41.292	2.8206	-16.4773	3.085	-20.5327
	5.9486	3.37347	5.974	41.4839	2.8299	-16.7654	3.095	-20.7691
	5.968	3.39985	5.9935	41.5718	2.8392	-17.4485	3.1052	-21.2547
	5.9873	4.05945	6.013	41.714	2.8484	-17.6409	3.1153	-21.5774
	6.0065	4.43285	6.0322	41.8015	2.8576	-17.5906	3.1255	-21.6371
	6.0258	3.71864	6.0515	41.1192	2.8666	-17.5179	3.1357	-21.293
	6.0453	2.44697	6.0709	40.4878	2.8758	-17.322	3.1457	-20.5599
	6.0648	1.25825	6.0906	41.2399	2.885	-17.065	3.1557	-20.1155
	6.0842	1.59493	6.1101	41.3809	2.8942	-16.5317	3.1657	-20.2153
	6.1033	2.48625	6.1295	40.7771	2.9033	-16.5302	3.1757	-20.3974
	6.1225	2.87705	6.1488	39.7588	2.9125	-16.2513	3.1857	-19.9506
	6.1419	2.24429	6.1681	39.3118	2.9217	-16.4846	3.1958	-19.658
	6.1614	2.21608	6.1876	39.5007	2.931	-16.7245	3.2058	-19.3668
	6.1808	2.26207	6.2071	39.7672	2.9402	-16.8437	3.2159	-19.1803
	6.2001	1.99926	6.2266	39.5051	2.9494	-17.7333	3.2259	-18.8781
	6.2194	1.94016	6.2461	39.3895	2.9586	-18.3594	3.236	-18.3728
	6.2386	2.14435	6.2654	39.9632	2.9679	-18.2419	3.2461	-18.0563
	6.2579	2.41802	6.2847	39.8267	2.9771	-18.1731	3.2562	-17.5434
	6.2773	2.51528	6.304	39.5163	2.9863	-18.3916	3.2663	-17.6501
	6.2968	3.40743	6.3236	38.9834	2.9955	-18.9398	3.2765	-18.2663
	6.3162	4.14022	6.3431	38.1131	3.0046	-20.0229	3.2866	-18.6108
	6.3355	3.63378	6.3626	38.5157	3.0137	-20.0113	3.2966	-19.1152
	6.3547	3.74886	6.3819	39.7118	3.0228	-19.5051	3.3066	-19.9407
	6.3739	3.73482	6.4011	39.3014	3.0321	-19.1706	3.3166	-20.1459
	6.3934	3.76934	6.4206	38.5252	3.0413	-19.3986	3.3265	-19.7591
	6.4129	4.07649	6.4402	38.0936	3.0506	-19.6193	3.3365	-19.8294
	6.4322	3.59411	6.4597	37.8556	3.06	-19.6833	3.3466	-20.3642
	6.4514	3.54969	6.4791	38.3039	3.0693	-19.3223	3.3568	-21.3788
	6.4707	4.04118	6.4984	38.6708	3.0785	-18.9556	3.367	-22.309
	6.4901	4.13577	6.5177	38.999	3.0877	-19.2651	3.3772	-22.6608
	6.5095	4.45422	6.5371	39.8575	3.0968	-19.8145	3.3874	-22.5042
	6.5289	4.91948	6.5566	39.9216	3.1059	-20.4239	3.3975	-22.3164
	6.5483	5.86775	6.5761	38.6634	3.115	-21.0754	3.4075	-21.775
	6.5676	7.06982	6.5956	38.3948	3.1241	-21.4144	3.4174	-21.4174
	6.5869	8.75711	6.6149	38.4855	3.1333	-21.6146	3.4274	-21.615
	6.6062	9.23298	6.6342	37.8762	3.1426	-21.4065	3.4373	-21.4178
	6.6256	9.98432	6.6536	37.6843	3.1518	-21.043	3.4473	-21.2539
	6.645	10.3194	6.6732	37.5229	3.1612	-20.4824	3.4573	-21.126
	6.6644	10.3754	6.6928	37.6352	3.1704	-18.8931	3.4675	-20.442
	6.6836	10.2557	6.7122	38.0651	3.1797	-17.6706	3.4776	-20.2547
	6.7028	9.84165	6.7315	38.2798	3.1888	-16.8313	3.4878	-19.5066
	6.7221	9.1421	6.7508	38.5441	3.1979	-16.8074	3.498	-18.9253
	6.7416	8.64408	6.7702	38.3344	3.207	-16.5815	3.5081	-19.0514
	6.7611	8.98991	6.7897	37.5078	3.2162	-16.0223	3.5181	-19.2418
	6.7804	8.88735	6.8092	37.2411	3.2255	-15.8308	3.5281	-18.7595
	6.7997	9.51473	6.8286	37.7164	3.2347	-15.8597	3.538	-18.8697
	6.8189	10.0015	6.848	37.4318	3.2439	-16.3564	3.5481	-19.6022
	6.8383	10.2543	6.8673	36.9021	3.2531	-17.0489	3.5581	-19.962
	6.8577	10.4313	6.8867	36.2788	3.2623	-17.7423	3.5682	-20.1864
	6.8771	10.8341	6.9062	36.9971	3.2715	-18.3492	3.5783	-19.686
	6.8964	10.4672	6.9257	37.3689	3.2807	-18.5065	3.5884	-19.193
	6.9157	10.3842	6.9452	36.9729	3.29	-18.1126	3.5985	-18.5124
	6.935	10.0313	6.9646	36.8	3.2992	-18.0663	3.6086	-18.2605
	6.9543	9.19179	6.9838	36.9775	3.3084	-17.711	3.6187	-17.8225
	6.9738	9.57234	7.0031	37.3648	3.3176	-17.5145	3.6288	-17.1499
	6.9932	9.73379	7.0226	37.522	3.3268	-17.4723	3.6389	-15.9445
	7.0126	9.13007	7.0422	37.5896	3.336	-17.0653	3.649	-15.1285
	7.0318	9.2895	7.0617	37.3049	3.3451	-17.4148	3.659	-14.4374
	7.051	9.40394	7.081	37.4636	3.3542	-18.0007	3.669	-13.7677
	7.0704	9.09281	7.1003	37.6771	3.3634	-17.7168	3.6791	-13.7146
	7.0899	8.64359	7.1197	38.1326	3.3726	-17.926	3.689	-13.5591
	7.1094	8.9831	7.1392	39.2209	3.382	-17.7712	3.699	-13.7105
	7.1287	9.87742	7.1588	40.2195	3.3913	-16.9165	3.709	-13.3918
	7.1478	11.6042	7.1782	40.2908	3.4006	-16.0057	3.7191	-12.1607
	7.1671	11.9087	7.1976	39.7196	3.4098	-14.9303	3.7293	-11.5781
	7.1864	11.8144	7.2169	39.2791	3.419	-13.3603	3.7396	-12.4396
	7.2059	12.0985	7.2363	38.2766	3.428	-12.7359	3.7497	-12.7796
	7.2253	12.2323	7.2558	38.3857	3.4371	-12.5154	3.7599	-13.2076
	7.2446	12.6213	7.2753	38.2441	3.4462	-12.2367	3.7698	-12.951
	7.2639	11.9595	7.2948	37.9063	3.4554	-12.6626	3.7797	-11.8967
	7.2831	11.0228	7.3141	38.0725	3.4646	-12.9335	3.7897	-10.9811
	7.3024	11.6303	7.3334	37.7795	3.4739	-12.6427	3.7996	-10.7698
	7.3218	12.8033	7.3528	37.5522	3.4832	-12.2157	3.8096	-10.5883
	7.3413	13.1477	7.3723	38.0407	3.4925	-11.2519	3.8197	-10.0471
	7.3607	12.9591	7.3919	38.7097	3.5018	-9.96	3.8299	-9.14804
	7.3799	12.3536	7.4113	39.0583	3.511	-9.77132	3.8402	-7.82099
	7.3991	12.127	7.4307	39.4991	3.5201	-9.26821	3.8504	-7.21291
	7.4185	12.2608	7.4499	39.6126	3.5293	-9.30025	3.8604	-7.47852
	7.438	12.4672	7.4693	39.2715	3.5384	-9.88494	3.8704	-7.06046
	7.4574	12.4422	7.4888	39.1204	3.5476	-10.1688	3.8804	-7.16468
	7.4768	12.787	7.5084	38.5506	3.5568	-10.2952	3.8904	-6.77199
	7.496	13.2237	7.5278	39.0124	3.566	-10.2439	3.9005	-7.09608
	7.5153	13.7067	7.5472	40.898	3.5752	-10.3219	3.9105	-7.61736
	7.5346	13.4147	7.5665	42.6	3.5844	-9.71185	3.9206	-7.78059
	7.554	12.3636	7.5859	42.8372	3.5936	-9.69132	3.9307	-7.39896
	7.5734	11.728	7.6054	42.5673	3.6028	-9.13419	3.9407	-7.18908
	7.5928	11.4932	7.6249	42.4968	3.612	-8.83409	3.9507	-6.76626
	7.6121	11.185	7.6444	41.7548	3.6213	-8.90517	3.9608	-6.59549
	7.6313	11.2966	7.6638	41.3174	3.6306	-8.88081	3.9708	-6.54571
	7.6506	12.1753	7.683	41.5381	3.6398	-8.92411	3.981	-6.83292
	7.67	12.4423	7.7024	41.9697	3.649	-8.77881	3.9912	-7.70097
	7.6895	12.3736	7.7219	42.1147	3.6581	-8.50577	4.0014	-8.44497
	7.7089	12.1298	7.7415	41.6592	3.6672	-8.40738	4.0115	-7.99667
	7.7281	12.378	7.7609	41.6144	3.6763	-8.03767	4.0215	-6.969
	7.7473	12.6346	7.7802	42.1874	3.6855	-8.10749	4.0315	-6.45971
	7.7666	12.1001	7.7995	42.5716	3.6946	-8.91623	4.0414	-5.77072
	7.786	11.9631	7.8189	42.7989	3.7039	-8.67933	4.0514	-5.04643
	7.8055	11.8182	7.8384	43.1204	3.7132	-8.70575	4.0614	-5.38142
	7.8249	11.694	7.858	43.6051	3.7226	-9.57185	4.0714	-5.3717
	7.8441	11.7448	7.8774	43.9556	3.7319	-10.1836	4.0815	-4.73021
	7.8634	12.5611	7.8968	43.4108	3.7412	-9.92612	4.0917	-4.49749
	7.8827	13.5304	7.916	43.0294	3.7503	-9.39219	4.1019	-4.35072
	7.9021	14.8078	7.9354	42.7439	3.7593	-9.18647	4.1121	-4.36603
	7.9216	15.9727	7.9549	42.0682	3.7684	-8.97936	4.1223	-4.3545
	7.941	16.2852	7.9745	41.2405	3.7776	-9.22018	4.1322	-4.12435
	7.9603	17.0756	7.994	40.4976	3.7868	-8.77922	4.1422	-4.27488
	7.9795	18.4577	8.0133	40.5302	3.796	-9.78349	4.1521	-4.58628
	7.9988	18.5847	8.0325	41.3541	3.8052	-11.4716	4.1621	-4.29297
	8.0182	18.6955	8.0519	41.4856	3.8145	-11.7574	4.1721	-4.66902
	8.0377	17.9993	8.0714	41.4592	3.8238	-11.9002	4.1822	-5.22627
	8.0571	17.5328	8.091	41.8786	3.833	-12.2661	4.1923	-5.44867
	8.0763	17.875	8.1105	43.1942	3.8423	-12.7836	4.2024	-5.80234
	8.0955	18.9839	8.1298	43.7443	3.8515	-13.2572	4.2126	-5.5839
	8.1148	19.291	8.1491	44.3032	3.8606	-14.3149	4.2227	-5.62556
	8.1343	19.1325	8.1686	45.1525	3.8697	-14.6149	4.2328	-5.88796
	8.1537	18.9706	8.1881	45.2896	3.8789	-14.3167	4.2429	-5.59404
	8.1731	18.6478	8.2075	44.6756	3.8881	-13.5619	4.2529	-5.75697
	8.1924	18.8171	8.227	43.238	3.8973	-13.4139	4.2629	-6.12334
	8.2116	19.4443	8.2463	43.3254	3.9064	-13.9092	4.273	-6.58622
	8.2309	20.2169	8.2657	43.3179	3.9156	-14.5069	4.283	-6.91217
	8.2502	20.854	8.285	43.7795	3.9249	-14.3372	4.2931	-6.92933
	8.2697	20.7842	8.3045	44.6387	3.9341	-13.6813	4.3031	-6.46371
	8.2891	21.4103	8.324	44.3915	3.9433	-13.5267	4.3131	-6.15786
	8.3084	22.1329	8.3435	42.8252	3.9526	-13.2515	4.3232	-5.78253
	8.3276	21.8658	8.3628	42.0883	3.9619	-13.4335	4.3333	-5.50531
	8.3469	21.2948	8.3821	42.2065	3.9712	-13.4929	4.3434	-5.33807
	8.3663	21.1784	8.4015	42.1098	3.9803	-13.7057	4.3535	-5.23833
	8.3858	21.7403	8.4211	42.8284	3.9895	-14.1898	4.3637	-4.88335
	8.4053	22.2919	8.4406	43.7342	3.9986	-14.4475	4.3738	-4.87492
	8.4245	21.8525	8.4601	43.7754	4.0077	-14.4491	4.3839	-4.6124
	8.4437	20.7827	8.4794	43.0367	4.0168	-13.7482	4.3939	-4.01818
	8.463	20.3936	8.4987	42.0788	4.026	-13.0796	4.4039	-3.68776
	8.4824	20.8043	8.5181	41.174	4.0353	-12.832	4.4138	-3.40036
	8.5019	20.6706	8.5375	41.3476	4.0446	-12.4808	4.4237	-3.69982
	8.5212	20.2743	8.5571	41.6221	4.0539	-11.8764	4.4338	-4.27849
	8.5405	19.2638	8.5766	41.2529	4.0632	-11.612	4.4439	-3.98932
	8.5598	18.7932	8.596	41.3485	4.0724	-11.3936	4.4542	-3.90904
	8.5791	18.6218	8.6153	41.4507	4.0816	-10.7135	4.4644	-3.83878
	8.5984	18.6368	8.6346	41.5068	4.0906	-11.0067	4.4746	-3.68046
	8.6178	18.4661	8.6541	42.4189	4.0997	-12.1079	4.4847	-3.98316
	8.6373	18.9424	8.6736	43.043	4.1089	-12.6696	4.4947	-4.41002
	8.6566	19.0009	8.6931	42.8858	4.1181	-13.5889	4.5046	-4.3208
	8.6758	19.4221	8.7125	42.381	4.1273	-13.9671	4.5145	-4.07567
	8.6951	20.8649	8.7318	42.0065	4.1365	-14.4923	4.5245	-4.59217
	8.7145	21.1564	8.7511	42.3357	4.1458	-15.2998	4.5345	-4.53943
	8.734	21.2592	8.7706	42.7567	4.155	-15.136	4.5446	-4.63122
	8.7534	21.6448	8.7902	42.3296	4.1643	-14.422	4.5547	-5.26293
	8.7726	21.3276	8.8096	42.1352	4.1735	-13.8571	4.5649	-5.49817
	8.7918	20.6958	8.829	42.5631	4.1827	-13.1665	4.575	-5.5428
	8.8111	20.645	8.8483	42.6778	4.1919	-13.3027	4.5851	-5.2389
	8.8306	19.9623	8.8677	42.1833	4.201	-14.2518	4.5951	-5.58433
	8.85	19.9961	8.8871	43.4963	4.2102	-14.7133	4.6052	-6.79863
	8.8694	20.5362	8.9066	44.1959	4.2194	-15.0798	4.6153	-7.66934
	8.8887	20.6521	8.9261	44.3228	4.2286	-15.8483	4.6253	-8.36574
	8.908	21.0729	8.9455	44.3102	4.2377	-16.0239	4.6354	-9.51608
	8.9272	21.3821	8.9649	43.9645	4.2469	-16.2369	4.6455	-10.1455
	8.9466	20.8396	8.9842	44.0217	4.2561	-16.4375	4.6555	-10.3664
	8.9661	20.8612	9.0036	43.932	4.2653	-16.6282	4.6655	-10.7262
	8.9855	20.9994	9.0232	43.7022	4.2746	-16.5437	4.6754	-10.8542
	9.0048	20.471	9.0427	43.943	4.284	-16.7011	4.6855	-11.0727
	9.024	20.9083	9.0621	44.0455	4.2933	-17.8648	4.6956	-11.2859
	9.0432	21.1906	9.0814	43.4852	4.3025	-18.6577	4.7057	-11.5863
	9.0626	20.1467	9.1007	43.0773	4.3116	-18.8375	4.716	-11.7285
	9.0821	20.5152	9.1202	42.4881	4.3207	-19.217	4.7262	-12.0966
	9.1015	20.146	9.1397	42.5412	4.3298	-20.6646	4.7363	-12.8837
	9.1208	19.8996	9.1592	44.33	4.3389	-21.9319	4.7463	-13.1753
	9.14	20.6763	9.1786	45.6085	4.348	-22.7158	4.7562	-12.6659
	9.1593	20.1699	9.1979	46.6137	4.3572	-23.7761	4.7662	-12.5387
	9.1787	18.6702	9.2173	47.4077	4.3666	-24.5526	4.7761	-12.3422
	9.1982	18.1557	9.2367	48.4115	4.3759	-24.1216	4.7861	-12.7803
	9.2175	18.5586	9.2562	49.235	4.3852	-23.8031	4.7962	-12.8443
	9.2368	18.6136	9.2757	50.284	4.3945	-23.1526	4.8064	-13.4926
	9.2561	18.9381	9.2951	50.4974	4.4037	-23.4248	4.8166	-13.5419
	9.2754	19.1333	9.3144	50.8576	4.4129	-24.1743	4.8268	-12.7078
	9.2947	18.8499	9.3337	51.7927	4.4219	-24.6548	4.8369	-11.8443
	9.3142	19.5592	9.3532	52.6118	4.431	-25.1434	4.847	-11.1188
	9.3337	20.4285	9.3728	53.5353	4.4402	-25.3346	4.857	-11.0638
	9.353	20.9377	9.3923	53.7959	4.4494	-25.1312	4.867	-11.5078
	9.3721	22.0714	9.4116	53.4771	4.4586	-24.7492	4.8769	-11.7663
	9.3914	22.2345	9.4309	53.4272	4.4678	-24.6179	4.8869	-11.6247
	9.4108	22.1178	9.4503	53.3046	4.4771	-24.4597	4.897	-11.881
	9.4303	22.5436	9.4698	53.8275	4.4864	-24.413	4.907	-11.8212
	9.4497	22.2854	9.4894	53.9238	4.4956	-24.7951	4.9171	-11.6628
	9.469	21.9101	9.5088	53.4094	4.5049	-24.8324	4.9272	-11.6667
	9.4882	22.8372	9.5282	52.7432	4.5141	-25.0806	4.9374	-11.4134
	9.5075	23.1459	9.5475	53.2728	4.5233	-24.8606	4.9475	-11.4345
	9.5268	23.38	9.5669	54.0277	4.5324	-25.3592	4.9576	-11.6458
	9.5463	23.6938	9.5863	54.6315	4.5416	-26.9909	4.9677	-11.3055
	9.5657	23.2359	9.6058	55.1685	4.5508	-27.4997	4.9778	-10.7833
	9.585	24.004	9.6253	54.9631	4.56	-27.8921	4.9878	-11.1285
	9.6043	24.6553	9.6447	54.1966	4.5691	-28.2114	4.9978	-11.3728
	9.6235	23.6026	9.6641	53.9929	4.5782	-28.8893	5.0079	-11.6545
	9.6428	24.1023	9.6834	54.09	4.5874	-29.1853	5.0179	-11.6289
	9.6623	25.0555	9.7028	54.2289	4.5966	-29.5313	5.0279	-11.2988
	9.6818	24.5692	9.7223	54.3798	4.6059	-29.7101	5.0379	-11.8066
	9.7011	24.8945	9.7419	53.8595	4.6153	-29.4142	5.0479	-12.0355
	9.7203	25.439	9.7613	53.1629	4.6246	-29.3145	5.058	-11.8469
	9.7396	24.9148	9.7806	53.3814	4.6338	-28.9623	5.0681	-11.779
	9.759	25.4867	9.7999	53.3996	4.643	-28.5839	5.0783	-11.5537
	9.7785	25.1539	9.8193	53.2774	4.6521	-29.0888	5.0885	-10.98
	9.7978	23.7848	9.8388	53.3954	4.6612	-29.6355	5.0986	-10.6814
	9.8171	22.7638	9.8583	53.8139	4.6703	-30.0896	5.1087	-10.1957
	9.8363	21.3577	9.8777	54.2201	4.6794	-31.0136	5.1187	-9.71246
	9.8557	19.1242	9.8971	54.6665	4.6886	-31.1603	5.1286	-9.236
	9.8751	18.6825	9.9164	55.1766	4.6978	-31.1858	5.1385	-8.48165
	9.8945	17.1937	9.9358	56.1852	4.7072	-30.6226	5.1485	-7.73011
	9.9139	15.6903	9.9553	56.9984	4.7165	-30.541	5.1586	-7.10289
	9.9332	15.7601	9.9749	57.4053	4.7258	-30.6334	5.1687	-6.59442
	9.9525	15.8763	9.9944	57.5591	4.735	-30.4861	5.1789	-6.39082
	9.9718	16.2122	10.0137	57.8806	4.7441	-30.4045	5.1891	-5.89184
	9.9911	17.5051	10.033	58.155	4.7532	-30.1192	5.1993	-4.6873
	10.0105	17.6111	10.0524	58.5155	4.7624	-29.2253	5.2093	-4.13773
	10.03	17.4836	10.0719	57.7482	4.7716	-28.2206	5.2193	-4.45295
	10.0493	18.0191	10.0915	56.7265	4.7808	-27.5477	5.2293	-4.56683
	10.0685	18.2082	10.1109	56.3827	4.79	-26.5845	5.2392	-4.519
	10.0877	18.9605	10.1301	56.1566	4.7992	-26.2418	5.2493	-5.05194
	10.1071	20.4347	10.1495	56.1675	4.8084	-27.354	5.2594	-5.41888
	10.1266	20.4238	10.1689	57.1764	4.8177	-28.2431	5.2694	-5.19335
	10.146	20.8857	10.1884	58.7604	4.8269	-28.2158	5.2796	-5.06778
	10.1653	21.822	10.2079	58.5786	4.8361	-28.2373	5.2897	-5.10599
	10.1845	22.1257	10.2273	58.4654	4.8453	-28.2938	5.2998	-5.07279
	10.2039	22.5336	10.2467	58.1194	4.8545	-28.3487	5.3098	-5.13769
	10.2232	22.755	10.266	57.5257	4.8637	-28.8483	5.3199	-5.26281
	10.2426	22.8177	10.2854	57.6655	4.8729	-28.756	5.33	-5.17548
	10.2619	23.6515	10.3049	57.7218	4.8821	-28.8378	5.3401	-5.12911
	10.2813	24.6684	10.3245	58.4627	4.8913	-29.2208	5.3501	-5.48746
	10.3006	24.9501	10.3439	59.8204	4.9004	-28.7481	5.3602	-5.8983
	10.3199	24.7839	10.3632	60.8385	4.9096	-28.6493	5.3702	-5.98784
	10.3393	24.5623	10.3825	60.4899	4.9187	-28.3893	5.3803	-6.1186
	10.3587	24.0485	10.4019	59.5645	4.928	-27.7057	5.3903	-6.29016
	10.3782	24.6762	10.4215	59.4588	4.9373	-27.7648	5.4003	-6.1058
	10.3975	25.5453	10.441	59.7754	4.9466	-28.7511	5.4103	-6.24907
	10.4167	26.0405	10.4604	60.1031	4.9559	-28.8867	5.4204	-6.16649
	10.4359	26.2875	10.4797	60.252	4.9652	-28.5791	5.4306	-5.67769
	10.4553	25.9054	10.4991	60.5715	4.9743	-28.5863	5.4408	-4.45732
	10.4747	25.6509	10.5185	60.7887	4.9834	-29.2078	5.4509	-4.07708
	10.4942	26.7101	10.538	61.0165	4.9924	-30.1596	5.461	-4.14004
	10.5135	27.1897	10.5575	61.3924	5.0015	-31.1018	5.471	-4.8638
	10.5327	27.3126	10.577	61.6333	5.0107	-32.0652	5.481	-5.59868
	10.552	27.911	10.5964	61.3968	5.0199	-32.4674	5.491	-5.56989
	10.5713	28.6593	10.6157	60.8915	5.0291	-31.8598	5.501	-5.37889
	10.5907	29.2712	10.635	60.5258	5.0385	-31.7794	5.5109	-4.91984
	10.6101	30.3199	10.6545	59.9071	5.0478	-30.9843	5.521	-4.3701
	10.6295	30.5417	10.6741	60.4122	5.0571	-30.3517	5.5311	-4.66902
	10.6488	30.1062	10.6935	61.1045	5.0663	-30.4681	5.5413	-4.61638
	10.668	30.4744	10.7128	61.7977	5.0755	-30.5657	5.5514	-4.26707
	10.6873	30.8114	10.7321	62.658	5.0846	-30.6352	5.5616	-4.27644
	10.7068	30.9958	10.7515	62.9622	5.0937	-31.2369	5.5717	-3.56208
	10.7263	31.4337	10.7711	62.5273	5.1029	-32.0134	5.5818	-2.34563
	10.7456	31.8855	10.7906	62.0781	5.1121	-32.1861	5.5917	-1.90601
	10.7649	32.8117	10.81	61.9435	5.1213	-32.0522	5.6017	-2.41389
	10.7841	34.1924	10.8293	62.3028	5.1304	-31.0275	5.6117	-2.49973
	10.8035	34.2896	10.8487	62.7132	5.1397	-30.7704	5.6218	-2.09704
	10.8229	33.3573	10.8681	63.5543	5.1489	-31.1559	5.6318	-1.79006
	10.8423	33.0797	10.8876	64.0789	5.1581	-30.8782	5.6419	-1.00426
	10.8616	32.8017	10.9071	64.158	5.1674	-30.8208	5.652	-1.34644
	10.8809	33.3565	10.9265	63.4037	5.1766	-31.0328	5.6621	-1.76875
	10.9002	34.179	10.9459	63.4616	5.1858	-31.643	5.6722	-2.04615
	10.9195	34.418	10.9652	64.1454	5.195	-31.6411	5.6823	-1.90059
	10.9389	35.1185	10.9846	63.988	5.2042	-31.3447	5.6924	-1.41066
	10.9583	36.0568	11.0041	63.4684	5.2134	-30.5153	5.7025	-0.94793
	10.9777	35.7462	11.0237	63.0483	5.2226	-29.7764	5.7126	-0.88292
	10.997	36.2629	11.0432	63.1848	5.2317	-30.229	5.7226	-0.58514
	11.0162	36.6803	11.0625	63.5655	5.2408	-30.5169	5.7326	-0.70159
	11.0355	36.015	11.0817	64.0071	5.25	-30.5976	5.7427	-0.92194
	11.055	36.8273	11.1011	63.8985	5.2593	-30.3573	5.7526	-1.69061
	11.0744	37.6722	11.1206	63.3042	5.2686	-29.6621	5.7626	-2.35981
	11.0937	37.8633	11.1401	63.1504	5.2779	-29.2703	5.7727	-2.73825
	11.113	38.4235	11.1596	63.0591	5.2872	-28.6988	5.7828	-2.78433
	11.1322	38.6654	11.1789	62.6448	5.2964	-27.4824	5.7929	-3.09169
	11.1516	38.6285	11.1982	62.0444	5.3056	-27.1258	5.8032	-3.18263
	11.1711	38.2082	11.2176	61.5199	5.3147	-27.2444	5.8134	-3.26613
	11.1905	38.3694	11.2371	61.1601	5.3238	-27.0871	5.8235	-2.75217
	11.2098	38.0528	11.2566	61.6367	5.3329	-27.1026	5.8335	-2.40325
	11.2291	37.73	11.2761	61.6109	5.3421	-26.418	5.8434	-2.60701
	11.2484	38.3799	11.2955	61.0995	5.3513	-25.9561	5.8534	-3.64208
	11.2676	38.4947	11.3148	60.3485	5.3605	-26.4633	5.8634	-4.23257
	11.287	38.3727	11.3341	59.9409	5.3698	-27.6026	5.8733	-4.24011
	11.3065	37.666	11.3536	60.0198	5.3791	-28.136	5.8834	-4.50979
	11.3259	37.0857	11.3732	60.1469	5.3883	-28.7841	5.8935	-3.89875
	11.3452	37.1548	11.3927	60.9684	5.3976	-29.0231	5.9037	-3.60172
	11.3644	36.6754	11.412	62.0129	5.4067	-28.8597	5.9139	-3.83602
	11.3837	35.3559	11.4313	61.9269	5.4158	-29.1327	5.924	-4.60184
	11.4031	35.452	11.4507	61.7353	5.425	-28.8615	5.9341	-4.56951
	11.4226	35.9457	11.4702	61.094	5.4342	-28.835	5.9441	-4.62235
	11.4419	35.3447	11.4897	61.2841	5.4434	-29.1976	5.9541	-4.95778
	11.4611	35.5089	11.5091	61.761	5.4526	-29.6031	5.9641	-4.67743
	11.4804	35.3561	11.5285	62.0724	5.4618	-29.5247	5.9741	-4.65283
	11.4997	34.8536	11.5478	62.565	5.471	-28.8052	5.9842	-5.44343
	11.5191	35.3631	11.5672	62.5881	5.4802	-27.9706	5.9942	-6.13843
	11.5385	35.0862	11.5867	62.102	5.4894	-27.7998	6.0043	-5.82185
	11.5579	34.7362	11.6062	62.253	5.4987	-27.9702	6.0143	-5.05549
	11.5772	35.6464	11.6257	62.0977	5.5079	-28.0836	6.0244	-4.39295
	11.5965	35.5977	11.6451	61.9671	5.5172	-28.4681	6.0345	-3.98711
	11.6158	35.4012	11.6644	61.8115	5.5264	-28.7482	6.0446	-4.17464
	11.6352	35.5201	11.6837	62.0994	5.5356	-28.5941	6.0547	-5.27214
	11.6546	34.949	11.7032	62.4314	5.5448	-29.0917	6.0649	-6.0039
	11.6741	34.6643	11.7228	63.206	5.5539	-29.0124	6.075	-6.10114
	11.6933	35.7422	11.7423	64.0358	5.563	-29.6813	6.0851	-6.08176
	11.7125	35.4449	11.7616	65.034	5.5721	-30.095	6.0951	-6.33479
	11.7318	34.9784	11.7808	65.9095	5.5813	-29.5165	6.1051	-6.71672
	11.7512	35.6721	11.8003	65.8966	5.5905	-28.5349	6.115	-6.97588
	11.7707	36.4458	11.8198	65.5268	5.5998	-28.7198	6.125	-6.77694
	11.7901	37.1854	11.8393	65.5854	5.6092	-28.6753	6.135	-6.9883
	11.8093	38.789	11.8588	65.6735	5.6185	-29.5082	6.1452	-7.08219
	11.8286	39.3781	11.8781	65.6855	5.6277	-30.35	6.1554	-7.61099
	11.848	41.3519	11.8975	65.8866	5.6369	-30.1703	6.1656	-8.53984
	11.8674	42.8202	11.9168	65.9522	5.646	-29.4087	6.1758	-9.38009
	11.8868	42.9442	11.9363	65.4852	5.6551	-28.7221	6.1859	-9.6785
	11.9062	43.1294	11.9558	65.4234	5.6642	-28.2744	6.1959	-10.2867
	11.9255	43.0931	11.9753	65.1256	5.6733	-28.2333	6.2058	-10.775
	11.9447	42.3255	11.9947	64.6083	5.6825	-29.1299	6.2157	-11.2735
	11.9639	42.3311	12.014	64.2721	5.6918	-29.9004	6.2257	-11.2512
	11.9833	42.7123	12.0333	63.9725	5.7011	-30.9085	6.2357	-10.7267
	12.0028	42.8916	12.0528	64.5002	5.7104	-31.4001	6.2458	-10.4831
	12.0222	43.1418	12.0724	64.9127	5.7196	-31.4416	6.2559	-10.8549
	12.0415	43.4797	12.0918	64.2274	5.7289	-31.6498	6.2662	-10.6488
	12.0607	42.8436	12.1111	63.7756	5.738	-31.3868	6.2763	-10.46
	12.08	43.7334	12.1304	63.8643	5.7472	-31.2773	6.2864	-10.8035
	12.0994	43.9641	12.1498	63.4836	5.7564	-31.9166	6.2965	-10.8237
	12.1189	43.2484	12.1693	64.2047	5.7656	-32.1468	6.3065	-10.5526
	12.1383	43.2412	12.1888	65.0349	5.7748	-31.7088	6.3165	-10.7894
	12.1575	42.7178	12.2083	65.0722	5.784	-32.1883	6.3265	-10.5752
	12.1768	42.3483	12.2277	65.0122	5.7931	-32.5688	6.3366	-11.1471
	12.1961	42.4964	12.247	65.4347	5.8023	-32.7148	6.3467	-11.978
	12.2155	41.6925	12.2664	65.8454	5.8115	-32.963	6.3568	-12.0985
	12.2349	40.9812	12.2858	65.8812	5.8207	-32.5151	6.3668	-11.9884
	12.2543	41.7811	12.3054	65.3569	5.83	-32.6531	6.3768	-12.3083
	12.2736	42.3245	12.3249	65.1698	5.8393	-32.4983	6.3868	-12.0949
	12.2929	42.5877	12.3443	66.0275	5.8485	-31.9704	6.3969	-12.0392
	12.3121	43.3573	12.3636	66.5825	5.8578	-31.7285	6.407	-11.8363
	12.3315	42.95	12.3829	66.7297	5.8669	-31.5333	6.4172	-11.7227
	12.351	42.878	12.4024	67.6239	5.8761	-31.4358	6.4273	-11.4438
	12.3704	43.033	12.4219	68.0633	5.8852	-31.6719	6.4374	-11.6409
	12.3896	42.7746	12.4414	68.3246	5.8943	-32.2228	6.4475	-12.0717
	12.4088	42.4848	12.4608	68.8168	5.9034	-32.2488	6.4575	-13.0816
	12.4281	42.5846	12.4801	68.6745	5.9126	-31.6669	6.4675	-13.7323
	12.4476	42.1775	12.4995	68.0966	5.9218	-31.0638	6.4774	-13.6481
	12.4671	42.1499	12.5189	68.495	5.9311	-30.4774	6.4874	-13.6847
	12.4863	42.7053	12.5384	67.9155	5.9405	-30.0611	6.4974	-13.6588
	12.5056	41.8148	12.5579	67.558	5.9498	-29.6359	6.5075	-13.8392
	12.5249	40.7401	12.5773	67.7213	5.959	-29.0171	6.5177	-14.2086
	12.5442	40.9458	12.5967	68.1349	5.9682	-29.0654	6.5279	-14.2638
	12.5637	40.8698	12.616	68.9829	5.9773	-30.0885	6.5381	-14.313
	12.5831	40.5385	12.6354	69.0909	5.9864	-30.888	6.5482	-14.6882
	12.6024	40.2156	12.6549	68.5502	5.9955	-30.8541	6.5582	-14.6478
	12.6218	38.793	12.6745	67.5243	6.0047	-30.5069	6.5681	-14.7848
	12.641	38.5194	12.6938	66.8035	6.0138	-30.7016	6.5781	-14.4511
	12.6603	38.4308	12.7131	67.2997	6.0231	-31.2443	6.5881	-13.6599
	12.6797	38.4163	12.7324	69.0151	6.0324	-30.773	6.5981	-13.6248
	12.6992	39.4897	12.752	69.8568	6.0417	-30.4491	6.6082	-13.545
	12.7186	39.385	12.7716	69.7409	6.051	-30.2668	6.6183	-12.5041
	12.7378	39.0513	12.791	69.8536	6.0602	-30.4257	6.6284	-11.6291
	12.757	39.852	12.8104	69.1949	6.0694	-30.3181	6.6386	-11.5688
	12.7763	40.4603	12.8297	68.908	6.0785	-29.3379	6.6488	-11.4074
	12.7957	40.5983	12.849	68.8252	6.0877	-28.4458	6.6589	-11.8857
	12.8152	41.5646	12.8685	68.7659	6.0969	-28.0614	6.6689	-11.5269
	12.8346	41.9734	12.888	69.0367	6.1061	-27.6172	6.6789	-11.0977
	12.8539	41.7188	12.9075	68.846	6.1152	-26.698	6.6889	-10.722
	12.8731	42.556	12.9269	68.3483	6.1244	-26.4947	6.6989	-10.7439
	12.8924	42.567	12.9463	68.8788	6.1335	-27.2503	6.709	-10.9313
	12.9118	42.7411	12.9656	69.5838	6.1428	-27.0797	6.719	-11.3427
	12.9312	43.8638	12.985	69.6223	6.152	-26.2492	6.7291	-11.2662
	12.9506	43.9304	13.0045	69.3311	6.1612	-25.9128	6.7391	-10.8086
	12.9699	44.8468	13.0241	68.8805	6.1705	-25.8215	6.7492	-10.3069
	12.9892	45.4561	13.0434	69.0101	6.1798	-25.7376	6.7593	-10.0807
	13.0084	44.0352	13.0627	69.8186	6.1891	-25.25	6.7694	-9.28616
	13.0279	43.5977	13.082	70.6715	6.1983	-25.8837	6.7795	-9.30324
	13.0474	44.061	13.1015	69.9193	6.2074	-26.9494	6.7897	-8.93499
	13.0668	44.3246	13.1211	69.1588	6.2165	-27.1204	6.7998	-8.75006
	13.086	44.7578	13.1406	69.3308	6.2256	-26.7456	6.8099	-8.59575
	13.1052	46.1586	13.1599	70.0095	6.2347	-26.6193	6.8199	-7.8022
	13.1245	47.5319	13.1792	70.5424	6.2438	-26.4104	6.8299	-7.58261
	13.1439	48.4694	13.1986	71.1405	6.2531	-26.6008	6.8399	-7.67496
	13.1634	49.1113	13.2181	71.0477	6.2625	-26.0584	6.8498	-7.57275
	13.1828	49.0224	13.2376	71.3184	6.2718	-25.466	6.8598	-7.57538
	13.2021	48.7633	13.2571	71.4334	6.2811	-25.2128	6.8699	-6.96588
	13.2213	48.5615	13.2765	71.2086	6.2903	-24.0152	6.8801	-6.14732
	13.2406	47.2494	13.2958	71.0463	6.2995	-22.6486	6.8903	-5.79155
	13.2599	47.5713	13.3151	72.0054	6.3086	-21.8579	6.9005	-5.95599
	13.2793	47.4622	13.3346	72.9218	6.3178	-21.1337	6.9107	-5.971
	13.2988	47.1919	13.3541	72.4091	6.3269	-20.6053	6.9207	-6.22947
	13.3182	48.8359	13.3737	71.7838	6.3361	-21.358	6.9306	-4.98284
	13.3374	50.186	13.393	72.2217	6.3453	-21.5973	6.9405	-3.7737
	13.3566	50.3262	13.4123	72.7131	6.3545	-21.6216	6.9505	-3.31373
	13.3759	50.4493	13.4316	73.5453	6.3637	-21.4818	6.9606	-3.13099
	13.3954	50.7354	13.4511	74.2107	6.373	-21.7672	6.9706	-2.30299
	13.4148	50.751	13.4707	74.2973	6.3822	-21.613	6.9807	-2.18473
	13.4341	51.5907	13.4901	74.2413	6.3914	-21.6474	6.9909	-1.44906
	13.4533	51.1113	13.5095	73.5362	6.4006	-21.9107	7.001	-0.13513
	13.4727	50.567	13.5288	73.4229	6.4098	-22.2318	7.0111	0.41878
	13.4921	50.9764	13.5482	73.8773	6.419	-22.2208	7.0211	0.65047
	13.5115	50.8705	13.5676	74.6279	6.4282	-21.7522	7.0312	0.47797
	13.5309	50.735	13.5871	75.0633	6.4374	-20.4557	7.0413	0.38928
	13.5502	51.5488	13.6066	75.054	6.4466	-19.4481	7.0514	0.56264
	13.5695	51.1491	13.626	75.7027	6.4557	-18.8455	7.0615	0.45591
	13.5888	51.4411	13.6454	76.5173	6.4649	-18.3781	7.0715	1.22372
	13.6081	51.4005	13.6647	76.894	6.474	-18.0251	7.0815	2.50727
	13.6275	50.6591	13.6841	77.0419	6.4832	-18.0774	7.0915	3.02311
	13.647	50.3537	13.7037	77.0706	6.4925	-17.3744	7.1014	2.68821
	13.6663	50.7666	13.7233	77.0368	6.5018	-16.9842	7.1115	3.38211
	13.6855	51.4158	13.7427	77.0491	6.5112	-16.8652	7.1216	3.60496
	13.7047	52.274	13.7619	77.275	6.5204	-17.1569	7.1317	4.06542
	13.7241	52.2132	13.7812	77.7068	6.5296	-17.2752	7.1419	4.88325
	13.7436	51.8652	13.8007	78.271	6.5387	-16.878	7.1521	6.12734
	13.7631	52.3572	13.8203	77.9356	6.5478	-16.179	7.1623	6.86128
	13.7823	52.4715	13.8398	78.2841	6.5568	-15.831	7.1723	7.17721
	13.8015	51.7545	13.8591	79.0808	6.5659	-16.0646	7.1823	8.0965
	13.8208	51.5312	13.8785	78.8088	6.5751	-16.9777	7.1922	8.69885
	13.8402	50.8406	13.8978	77.8811	6.5845	-17.4278	7.2021	9.41677
	13.8596	50.473	13.9172	77.4591	6.5938	-17.3223	7.212	10.5213
	13.8791	50.7722	13.9367	77.3485	6.6032	-17.1029	7.2221	11.3785
	13.8984	50.6852	13.9562	77.9657	6.6125	-16.6212	7.2323	12.0587
	13.9177	50.2571	13.9757	78.5249	6.6217	-16.2918	7.2426	12.4682
	13.9369	50.0309	13.995	78.9815	6.6308	-15.7745	7.2528	12.752
	13.9562	49.7483	14.0143	79.7038	6.6399	-15.2123	7.2629	12.7698
	13.9757	49.5783	14.0337	79.963	6.649	-15.1563	7.273	13.1713
	13.9952	49.5475	14.0532	80.5254	6.6581	-15.4756	7.283	13.7471
	14.0145	48.8169	14.0728	81.73	6.6673	-15.411	7.2929	14.0967
	14.0337	47.9694	14.0922	82.1486	6.6765	-14.7486	7.3029	14.6061
	14.0529	47.4488	14.1114	82.4161	6.6858	-14.2862	7.3129	15.0913
	14.0723	46.6557	14.1308	82.0463	6.6951	-14.2377	7.323	14.9551
	14.0918	46.3041	14.1503	81.7194	6.7043	-13.9791	7.3331	14.3741
	14.1113	46.6081	14.1698	81.2796	6.7135	-13.3582	7.3432	14.0126
	14.1306	46.761	14.1893	81.7992	6.7228	-13.119	7.3533	14.3931
	14.1498	46.2135	14.2087	82.0108	6.732	-12.9559	7.3634	15.1828
	14.1691	45.6037	14.2281	82.2687	6.7412	-13.1522	7.3735	16.1525
	14.1884	44.8361	14.2474	82.9877	6.7504	-13.4767	7.3836	16.6912
	14.2078	44.1543	14.2668	82.8754	6.7595	-13.5608	7.3937	17.457
	14.2272	43.7035	14.2863	82.3773	6.7687	-13.7992	7.4038	17.7102
	14.2465	43.2844	14.3058	82.765	6.7779	-14.1721	7.4138	17.3251
	14.2658	43.276	14.3253	82.9758	6.787	-14.743	7.4239	16.9685
	14.285	44.1996	14.3446	83.1783	6.7961	-15.9908	7.4339	16.6818
	14.3043	44.4291	14.3639	83.5972	6.8053	-16.2962	7.4439	15.649
	14.3238	44.8746	14.3833	84.1041	6.8145	-16.0204	7.4539	15.193
	14.3433	45.7113	14.4029	84.4822	6.8238	-15.865	7.4638	15.1223
	14.3627	46.926	14.4224	84.7677	6.8332	-15.1924	7.4738	14.9342
	14.3818	47.9136	14.4418	84.1971	6.8425	-15.1161	7.4839	15.753
	14.401	47.8845	14.461	84.2779	6.8517	-15.0463	7.4941	16.5332
	14.4205	47.9379	14.4804	84.0235	6.8609	-14.9319	7.5044	17.1936
	14.44	47.3469	14.4999	84.3558	6.87	-15.4746	7.5146	17.3997
	14.4594	47.2985	14.5194	85.017	6.8791	-15.2975	7.5247	17.8512
	14.4787	46.9169	14.5389	84.8328	6.8882	-15.5531	7.5347	18.3856
	14.4979	45.1277	14.5583	83.6765	6.8973	-15.4767	7.5446	18.7051
	14.5172	43.4214	14.5776	83.7179	6.9064	-14.5846	7.5546	18.2232
	14.5366	43.6659	14.5969	83.8432	6.9157	-13.7004	7.5645	18.7159
	14.556	43.6874	14.6163	83.9327	6.9251	-13.3877	7.5745	19.5788
	14.5754	43.7623	14.6358	84.7048	6.9345	-13.4086	7.5845	20.2249
	14.5947	44.1468	14.6554	85.1874	6.9437	-13.1873	7.5947	19.8238
	14.614	44.6367	14.6749	84.3888	6.953	-12.9046	7.6049	19.0883
	14.6332	44.2383	14.6942	83.651	6.9621	-12.5593	7.6151	18.4566
	14.6525	43.5297	14.7134	83.597	6.9712	-12.2428	7.6253	18.1158
	14.6719	43.4365	14.7329	84.448	6.9803	-12.4861	7.6354	17.9474
	14.6914	42.6471	14.7524	84.7804	6.9895	-12.5105	7.6454	18.051
	14.7108	42.0414	14.772	84.7619	6.9986	-12.7548	7.6553	18.2924
	14.73	41.8743	14.7914	84.3098	7.0078	-13.4345	7.6652	18.0676
	14.7492	41.6569	14.8107	84.6733	7.0171	-13.3777	7.6753	17.9562
	14.7686	41.3994	14.83	85.7738	7.0263	-13.6248	7.6854	17.5288
	14.7881	40.7589	14.8494	86.9053	7.0356	-14.4118	7.6955	17.0394
	14.8075	40.6619	14.8689	87.4785	7.0448	-14.2246	7.7056	16.6242
	14.8268	40.8447	14.8884	88.4732	7.054	-13.8703	7.7157	16.7082
	14.846	41.3127	14.9079	89.1102	7.0633	-13.7782	7.7258	16.6819
	14.8653	41.2537	14.9272	89.6882	7.0725	-14.5201	7.7359	16.727
	14.8847	41.0765	14.9465	90.1309	7.0817	-14.9116	7.7459	16.6752
	14.9041	41.1271	14.9659	91.1178	7.0909	-14.0776	7.756	16.5236
	14.9235	41.4851	14.9854	91.4835	7.1001	-13.6261	7.7661	15.9247
	14.9429	41.9927	15.005	91.1529	7.1093	-13.3529	7.7762	16.142
	14.9622	42.7906	15.0245	91.0182	7.1184	-13.4442	7.7862	15.7693
	14.9814	42.2871	15.0438	90.4869	7.1275	-12.6065	7.7963	15.7274
	15.0007	41.383	15.0631	91.635	7.1366	-11.1687	7.8063	15.6623
	15.0202	40.6598	15.0825	93.1117	7.1458	-10.6538	7.8163	16.0233
	15.0397	41.2663	15.102	93.364	7.1551	-11.4266	7.8263	16.3878
	15.059	40.6625	15.1216	92.6264	7.1645	-12.4408	7.8363	16.3971
	15.0782	39.4473	15.141	92.3448	7.1738	-12.7139	7.8464	15.8156
	15.0974	38.8896	15.1603	91.5199	7.1831	-12.9508	7.8565	16.0302
	15.1168	38.5702	15.1796	91.5275	7.1922	-13.4235	7.8668	16.4392
	15.1362	37.9275	15.199	91.5645	7.2013	-14.2331	7.877	16.722
	15.1557	37.8196	15.2185	91.5421	7.2103	-14.6596	7.8871	17.2747
	15.175	37.7653	15.238	91.5649	7.2194	-15.287	7.8971	17.711
	15.1942	38.0707	15.2575	92.1386	7.2286	-15.2569	7.9071	18.0906
	15.2135	37.901	15.2768	91.4036	7.2378	-15.3929	7.917	18.6212
	15.2328	37.6252	15.2961	91.3161	7.2471	-15.7996	7.9269	18.5295
	15.2522	37.6792	15.3155	92.1812	7.2564	-15.8589	7.9368	18.1412
	15.2716	37.3302	15.335	92.8148	7.2658	-15.4948	7.9469	17.1657
	15.291	37.2943	15.3545	93.2789	7.2751	-15.4407	7.9571	16.366
	15.3103	37.8065	15.374	93.5143	7.2843	-15.2386	7.9673	15.5893
	15.3295	38.1045	15.3933	92.1853	7.2934	-15.8018	7.9776	15.2667
	15.3489	37.58	15.4126	91.6165	7.3025	-15.7388	7.9877	14.6226
	15.3684	37.5147	15.432	92.0825	7.3116	-15.6113	7.9978	13.9206
	15.3879	37.6832	15.4515	92.1329	7.3208	-15.9381	8.0078	13.3651
	15.4072	38.358	15.4711	92.1694	7.33	-15.2256	8.0177	12.3208
	15.4264	39.4337	15.4905	92.2107	7.3392	-14.5152	8.0277	11.4203
	15.4456	39.9295	15.5098	92.4018	7.3484	-14.728	8.0377	11.5344
	15.4649	39.3262	15.5291	92.1517	7.3576	-14.8954	8.0478	11.8072
	15.4844	38.6448	15.5486	91.9899	7.3668	-15.052	8.0579	11.9015
	15.5038	37.9211	15.5681	92.2067	7.3761	-15.2182	8.068	12.2928
	15.5232	37.6452	15.5876	92.0528	7.3853	-14.9424	8.078	12.5365
	15.5425	37.5264	15.6071	91.1047	7.3945	-14.734	8.0881	12.0204
	15.5617	38.2231	15.6264	89.7719	7.4038	-14.4955	8.0982	11.7208
	15.581	38.4944	15.6457	89.6215	7.4129	-14.2838	8.1082	11.4856
	15.6004	38.3036	15.6651	88.7603	7.4221	-14.6894	8.1183	12.4726
	15.6199	37.8836	15.6846	87.6664	7.4313	-15.6307	8.1285	13.4342
	15.6393	37.5395	15.7042	87.3415	7.4405	-15.8153	8.1385	13.2751
	15.6586	37.316	15.7237	87.3984	7.4497	-15.9229	8.1486	12.5358
	15.6778	37.2974	15.7429	87.8335	7.4588	-15.8531	8.1587	11.7503
	15.697	37.5343	15.7622	88.5698	7.468	-15.5546	8.1687	10.4305
	15.7164	37.3405	15.7816	89.7406	7.4772	-15.5901	8.1786	9.34341
	15.7359	36.3347	15.8011	89.2526	7.4865	-15.5453	8.1886	9.40772
	15.7552	36.2417	15.8207	88.7219	7.4958	-15.6366	8.1987	9.52836
	15.7744	36.7966	15.8401	89.0717	7.5051	-15.4949	8.2088	10.1686
	15.7937	37.0829	15.8594	90.3185	7.5144	-14.9939	8.219	10.8462
	15.8131	37.1405	15.8788	91.2662	7.5236	-14.6505	8.2292	10.8168
	15.8325	37.4381	15.8982	91.168	7.5327	-15.5689	8.2394	10.3664
	15.852	37.1879	15.9176	90.5797	7.5417	-15.6038	8.2495	9.88731
	15.8713	36.9601	15.9372	90.6643	7.5508	-15.161	8.2595	9.0985
	15.8906	37.2658	15.9566	91.0778	7.5599	-15.2797	8.2695	9.04202
	15.9099	36.0326	15.976	91.4917	7.5691	-15.2693	8.2794	9.16076
	15.9292	35.513	15.9953	92.0122	7.5784	-15.566	8.2893	9.62745
	15.9485	35.1934	16.0147	91.6673	7.5877	-15.6813	8.2993	9.96788
	15.968	35.0484	16.0342	91.1525	7.5971	-14.87	8.3093	10.1693
	15.9874	35.7239	16.0538	90.8961	7.6064	-14.8495	8.3195	9.60268
	16.0067	36.4245	16.0732	90.6837	7.6156	-14.6669	8.3297	9.2578
	16.0259	36.6406	16.0925	91.4895	7.6247	-13.3624	8.3399	8.91822
	16.0451	36.5858	16.1118	91.4741	7.6338	-13.2452	8.3501	9.86201
	16.0646	36.6864	16.1312	90.9223	7.6429	-13.4873	8.3602	10.4929
	16.0841	36.3961	16.1507	90.052	7.6521	-12.4562	8.3702	10.4909
	16.1035	36.8203	16.1703	89.9139	7.6613	-12.0763	8.3802	10.5454
	16.1227	36.9455	16.1897	90.0745	7.6705	-12.2573	8.3901	9.93281
	16.142	37.0929	16.2091	90.9679	7.6797	-10.9711	8.4002	9.49523
	16.1613	37.4758	16.2284	91.4432	7.6889	-10.4578	8.4102	9.28262
	16.1807	37.0744	16.2478	91.9123	7.6981	-10.7307	8.4203	9.04255
	16.2001	36.7174	16.2672	91.8909	7.7073	-11.2968	8.4303	9.34859
	16.2195	36.7475	16.2868	92.512	7.7165	-11.7027	8.4404	9.96585
	16.2387	36.2724	16.3063	93.1713	7.7258	-11.7212	8.4504	10.8616
	16.258	36.4517	16.3257	92.5015	7.7352	-11.0021	8.4605	11.7073
	16.2773	37.0575	16.3449	90.8102	7.7444	-10.7236	8.4706	12.8227
	16.2967	36.9224	16.3642	90.2365	7.7536	-10.8431	8.4808	13.6285
	16.3162	36.4274	16.3837	89.7706	7.7627	-11.6002	8.491	14.4436
	16.3356	35.7346	16.4033	89.6731	7.7718	-11.5919	8.5011	14.9784
	16.3549	35.8471	16.4227	89.5969	7.7809	-11.2979	8.5111	14.947
	16.3741	36.0671	16.4421	89.2865	7.79	-11.2028	8.5211	14.9321
	16.3934	36.5879	16.4613	89.6379	7.7992	-11.3113	8.5311	15.8273
	16.4128	37.1744	16.4807	90.0952	7.8084	-11.7482	8.541	16.2896
	16.4323	38.4678	16.5003	90.5724	7.8177	-12.3666	8.551	15.8993
	16.4516	39.7711	16.5198	90.8817	7.8271	-12.4625	8.561	15.9566
	16.4708	40.2532	16.5392	90.5554	7.8364	-11.8168	8.5711	16.3321
	16.49	39.6676	16.5586	89.6472	7.8456	-11.6162	8.5813	16.1003
	16.5093	40.0972	16.578	89.0421	7.8548	-11.8706	8.5915	15.6228
	16.5288	40.5523	16.5974	88.8195	7.8639	-11.3859	8.6018	15.3209
	16.5483	40.1673	16.6168	88.1274	7.873	-11.1924	8.6119	15.5512
	16.5677	39.1232	16.6363	88.5529	7.8821	-11.2336	8.6219	16.0364
	16.587	38.3779	16.6558	89.6074	7.8912	-11.6211	8.6318	16.1257
	16.6062	38.4318	16.6752	89.6217	7.9004	-12.5921	8.6418	16.4082
	16.6255	39.5756	16.6945	89.0235	7.9097	-12.0032	8.6517	16.1892
	16.6448	40.6032	16.7138	88.5036	7.9191	-11.6831	8.6617	15.679
	16.6643	41.1741	16.7333	88.0296	7.9284	-11.4023	8.6718	15.6112
	16.6837	41.1936	16.7529	87.6911	7.9376	-11.1489	8.6819	15.794
	16.703	41.306	16.7724	87.2746	7.9468	-11.8613	8.6921	16.2417
	16.7222	41.2903	16.7917	85.9036	7.956	-12.6894	8.7023	16.9296
	16.7415	42.0842	16.811	85.5454	7.9651	-12.1689	8.7124	16.819
	16.761	42.6153	16.8304	86.15	7.9743	-12.8639	8.7225	16.9346
	16.7804	42.0536	16.8499	85.6724	7.9835	-14.1744	8.7326	17.3914
	16.7998	40.598	16.8694	85.6001	7.9927	-14.3041	8.7426	17.6298
	16.819	39.7422	16.8889	85.3327	8.0019	-13.5433	8.7525	17.1068
	16.8383	38.7964	16.9082	84.4627	8.011	-13.2633	8.7626	16.7411
	16.8576	38.4441	16.9276	83.5625	8.0202	-12.9859	8.7726	16.2941
	16.877	37.7342	16.9469	83.305	8.0294	-12.5396	8.7827	16.5055
	16.8965	37.118	16.9664	83.5804	8.0386	-12.8466	8.7927	16.4508
	16.9158	36.623	16.9859	83.4592	8.0479	-12.6623	8.8028	16.4755
	16.9351	36.0846	17.0054	83.1349	8.0572	-12.7954	8.8129	16.4551
	16.9544	35.8503	17.0248	82.5255	8.0665	-13.7444	8.823	16.3374
	16.9736	36.5089	17.0441	82.7006	8.0757	-14.4547	8.8331	15.4949
	16.993	36.6085	17.0634	82.4722	8.0848	-14.9971	8.8432	15.029
	17.0125	37.0381	17.0829	82.3211	8.094	-15.3161	8.8534	14.8272
	17.0319	37.5491	17.1025	82.7972	8.1031	-15.3889	8.8634	15.1198
	17.0511	37.8799	17.122	82.8255	8.1122	-15.9258	8.8734	14.7885
	17.0703	38.4153	17.1413	82.4501	8.1213	-16.6283	8.8834	13.897
	17.0896	39.7415	17.1605	83.4123	8.1305	-16.2712	8.8935	12.883
	17.1091	40.6134	17.1799	84.09	8.1398	-15.7734	8.9035	11.9799
	17.1285	40.7693	17.1994	84.1362	8.1491	-15.6809	8.9134	11.313
	17.1479	40.5439	17.219	83.9435	8.1585	-15.8553	8.9234	10.8278
	17.1672	39.9074	17.2384	83.6338	8.1678	-15.9398	8.9335	11.4066
	17.1864	40.1577	17.2578	83.2035	8.1771	-15.2746	8.9437	11.6712
	17.2057	40.4125	17.2771	83.0123	8.1862	-15.0933	8.9539	11.5661
	17.2252	40.187	17.2964	82.892	8.1952	-15.824	8.9641	11.8622
	17.2446	39.7346	17.3159	82.7273	8.2043	-15.8035	8.9743	12.1504
	17.264	39.5526	17.3355	82.117	8.2134	-15.7941	8.9843	12.5345
	17.2834	38.939	17.355	82.6604	8.2226	-15.9497	8.9942	13.3592
	17.3026	38.9548	17.3744	83.0354	8.2318	-16.125	9.0041	13.533
	17.3218	38.616	17.3936	82.5363	8.241	-16.2785	9.0141	13.3389
	17.3412	37.5605	17.413	82.5314	8.2503	-16.0917	9.0241	13.3162
	17.3607	37.6979	17.4325	83.25	8.2596	-16.1801	9.0342	13.6358
	17.3801	37.3479	17.4521	83.3801	8.2689	-16.9089	9.0443	14.3876
	17.3993	36.9646	17.4715	83.0604	8.2781	-17.0563	9.0545	14.8076
	17.4185	37.8299	17.4908	83.0973	8.2873	-16.6778	9.0646	15.1864
	17.4378	38.7865	17.5101	83.3154	8.2964	-16.256	9.0748	15.971
	17.4573	38.5526	17.5295	83.1565	8.3056	-16.427	9.0849	16.1006
	17.4767	39.1255	17.549	84.074	8.3148	-16.7698	9.095	15.6754
	17.4961	39.9239	17.5686	85.1566	8.324	-17.4602	9.105	16.1144
	17.5154	40.2771	17.588	86.4486	8.3332	-17.6108	9.1149	16.7101
	17.5346	41.1561	17.6074	87.3777	8.3423	-17.236	9.1249	16.5522
	17.5539	42.0452	17.6268	87.8642	8.3515	-16.6948	9.135	15.8356
	17.5733	42.5324	17.6461	88.7167	8.3607	-15.7885	9.145	14.9864
	17.5927	42.5093	17.6656	89.0702	8.3699	-15.7137	9.155	15.3439
	17.6121	41.5818	17.6851	88.6161	8.3792	-16.0943	9.1651	16.0524
	17.6314	41.71	17.7046	88.1261	8.3885	-16.689	9.1752	17.1458
	17.6506	42.367	17.7239	87.5536	8.3978	-17.7345	9.1853	18.151
	17.6699	42.728	17.7431	86.9143	8.407	-18.1084	9.1954	18.8252
	17.6893	44.2557	17.7625	86.5247	8.4162	-17.4399	9.2055	18.8551
	17.7088	44.7679	17.782	86.0208	8.4253	-17.152	9.2157	18.4298
	17.7283	44.0298	17.8016	85.49	8.4344	-17.5134	9.2258	18.3465
	17.7475	43.9467	17.8211	85.8206	8.4435	-18.0184	9.2358	17.6447
	17.7667	44.3304	17.8404	86.0532	8.4527	-18.91	9.2459	17.6739
	17.786	44.1563	17.8597	86.056	8.4618	-18.7112	9.2559	18.9464
	17.8054	44.8906	17.8791	86.8263	8.4711	-18.6941	9.2659	19.5064
	17.8249	45.5022	17.8986	86.6439	8.4804	-18.7964	9.2758	19.687
	17.8442	45.2127	17.9181	86.575	8.4897	-19.2035	9.2858	19.2522
	17.8635	46.6506	17.9376	86.5413	8.4991	-19.4435	9.2959	19.1065
	17.8828	47.8296	17.9571	86.437	8.5083	-18.6244	9.3061	19.0362
	17.9021	48.52	17.9764	87.1129	8.5175	-17.7074	9.3163	19.2795
	17.9214	49.5758	17.9957	88.3831	8.5265	-17.0606	9.3265	18.9585
	17.9409	49.3087	18.0151	88.783	8.5356	-16.3294	9.3367	19.4337
	17.9603	48.242	18.0346	88.9177	8.5448	-16.009	9.3467	19.6336
	17.9796	48.6685	18.0542	88.9452	8.554	-16.7128	9.3566	19.6312
	17.9989	48.9814	18.0736	89.4443	8.5632	-16.6964	9.3665	19.9616
	18.0181	48.3584	18.0928	91.0835	8.5724	-16.4975	9.3765	20.1896
	18.0375	48.8261	18.1122	92.203	8.5816	-16.5722	9.3866	20.1718
	18.057	49.1583	18.1317	91.6024	8.5909	-16.7481	9.3967	20.1877
	18.0764	49.8897	18.1512	90.9692	8.6002	-16.2959	9.4068	20.0131
	18.0956	51.543	18.1707	90.0512	8.6094	-16.5859	9.4169	19.8668
	18.1148	52.3885	18.1901	89.9032	8.6186	-16.4868	9.427	20.0201
	18.1341	53.2667	18.2094	90.2882	8.6277	-15.8931	9.4372	20.1518
	18.1536	53.8712	18.2288	90.1226	8.6369	-14.2762	9.4472	20.4074
	18.173	53.7637	18.2482	89.2694	8.6461	-13.1407	9.4573	20.5178
	18.1924	53.961	18.2676	88.4908	8.6553	-11.7055	9.4673	19.9169
	18.2117	54.8305	18.2871	88.2338	8.6645	-11.5064	9.4773	19.5761
	18.231	54.6428	18.3066	89.4134	8.6736	-11.9463	9.4874	19.3338
	18.2503	54.6407	18.3259	91.1792	8.6828	-11.7846	9.4974	19.3945
	18.2696	54.7139	18.3452	92.1785	8.692	-11.5391	9.5074	19.6733
	18.289	54.5754	18.3646	92.7189	8.7012	-12.267	9.5174	19.7575
	18.3085	54.5271	18.3842	93.715	8.7105	-13.0477	9.5274	19.1109
	18.3278	55.1485	18.4037	94.402	8.7198	-13.1586	9.5374	18.6087
	18.347	55.1127	18.4231	94.1861	8.7292	-12.9821	9.5475	18.2209
	18.3663	54.9267	18.4424	94.3718	8.7384	-13.3163	9.5578	17.5987
	18.3856	54.9767	18.4617	94.6717	8.7476	-13.6385	9.568	17.7995
	18.4051	55.0736	18.4812	95.8314	8.7567	-14.0053	9.5782	17.8077
	18.4246	55.6081	18.5008	96.7694	8.7657	-15.1824	9.5884	17.8501
	18.4438	56.9053	18.5203	97.6628	8.7747	-15.5266	9.5984	18.5176
	18.463	56.8387	18.5397	98.7996	8.7838	-14.8889	9.6083	19.1113
	18.4823	57.4361	18.559	99.653	8.7931	-14.8068	9.6182	19.1918
	18.5017	57.9902	18.5783	100.636	8.8024	-14.9788	9.6282	19.7235
	18.5211	58.4195	18.5978	101.199	8.8118	-14.42	9.6381	19.3929
	18.5405	59.4608	18.6172	100.598	8.8211	-13.947	9.6482	19.5709
	18.5598	59.4507	18.6367	100.119	8.8304	-13.8085	9.6583	20.042
	18.5791	57.593	18.6561	99.8226	8.8396	-13.9513	9.6686	20.796
	18.5984	57.5855	18.6755	99.8539	8.8487	-14.0524	9.6788	20.9154
	18.6177	57.5926	18.6948	100.22	8.8578	-14.0457	9.6889	21.1705
	18.6372	57.5259	18.7143	100.616	8.8669	-13.8876	9.699	21.2838
	18.6567	58.0126	18.7338	100.796	8.8761	-12.9868	9.709	21.1332
	18.676	58.1212	18.7533	101.908	8.8852	-12.1871	9.719	21.5999
	18.6952	57.6711	18.7727	102.565	8.8944	-11.6187	9.7289	22.5132
	18.7144	58.4047	18.7919	102.677	8.9037	-10.6107	9.7389	22.7065
	18.7339	59.1196	18.8113	102.748	8.913	-9.49311	9.749	22.5053
	18.7534	60.0222	18.8308	102.088	8.9222	-8.63263	9.7591	21.669
	18.7728	61.0253	18.8503	100.623	8.9315	-9.01065	9.7692	21.6113
	18.7921	61.3633	18.8698	100.487	8.9407	-9.73163	9.7792	21.7484
	18.8112	61.2604	18.8892	100.772	8.9499	-9.48423	9.7893	21.7809
	18.8305	61.417	18.9085	101.181	8.9591	-9.2542	9.7995	21.9953
	18.8498	60.6198	18.9279	101.148	8.9683	-9.28202	9.8096	22.2307
	18.8693	60.53	18.9473	101.366	8.9774	-9.59223	9.8197	22.1406
	18.8887	62.0901	18.9668	101.677	8.9866	-9.89479	9.8298	22.8522
	18.9081	62.8341	18.9864	101.857	8.9958	-10.4244	9.8398	23.4423
	18.9273	62.8654	19.0058	101.694	9.0049	-10.5403	9.8498	23.9794
	18.9466	63.4904	19.0251	101.831	9.014	-10.0892	9.8599	24.4357
	18.9659	62.7273	19.0444	102.139	9.0232	-9.70178	9.8699	24.5933
	18.9853	62.9898	19.0637	102.164	9.0325	-9.06558	9.8799	24.7053
	19.0048	63.2438	19.0833	102.339	9.0417	-7.42427	9.8899	24.8914
	19.0241	62.2715	19.1029	102.464	9.0511	-5.44208	9.8999	25.0637
	19.0433	61.6833	19.1223	101.42	9.0604	-5.36178	9.91	25.4091
	19.0625	61.2123	19.1416	100.407	9.0697	-5.88446	9.9202	26.1525
	19.082	60.6352	19.1609	100.7	9.0788	-5.65533	9.9304	26.3911
	19.1015	61.7174	19.1804	101.013	9.0879	-5.50882	9.9406	26.4627
	19.1209	63.3932	19.1999	101.111	9.097	-6.0631	9.9507	26.4604
	19.1402	63.9452	19.2194	101.037	9.1061	-6.59679	9.9607	25.9868
	19.1594	64.3338	19.2388	100.04	9.1152	-7.15531	9.9707	26.0312
	19.1787	64.272	19.2582	98.195	9.1244	-6.80403	9.9806	26.3159
	19.1981	64.018	19.2775	97.0342	9.1337	-6.29246	9.9905	26.9025
	19.2175	63.7625	19.2969	97.0449	9.143	-5.43675	10.0005	27.0358
	19.2369	63.5227	19.3163	97.3546	9.1523	-4.85147	10.0105	26.6679
	19.2563	62.867	19.3359	97.5776	9.1617	-4.29072	10.0207	26.6657
	19.2756	63.3606	19.3554	97.4317	9.1709	-3.46733	10.0309	26.9848
	19.2948	63.7561	19.3747	97.2467	9.1801	-3.04566	10.0411	27.1298
	19.314	63.0404	19.394	97.4019	9.1891	-3.26137	10.0513	26.9443
	19.3334	63.4153	19.4134	97.957	9.1982	-3.56245	10.0614	26.9944
	19.3529	63.0682	19.433	99.1742	9.2074	-2.72073	10.0714	26.9969
	19.3723	62.734	19.4526	100.061	9.2166	-2.47148	10.0813	27.2285
	19.3916	63.1743	19.472	99.8274	9.2258	-3.34803	10.0913	27.1844
	19.4108	63.9266	19.4912	100.176	9.235	-3.93048	10.1013	27.1822
	19.4301	63.8352	19.5105	100.053	9.2442	-4.07583	10.1113	27.4572
	19.4496	63.6849	19.53	98.7761	9.2535	-4.39958	10.1214	27.5233
	19.469	63.0672	19.5495	97.5596	9.2627	-4.34888	10.1315	27.0592
	19.4883	62.47	19.569	95.9668	9.272	-4.0003	10.1417	27.0865
	19.5076	61.9035	19.5884	95.9455	9.2812	-4.34306	10.1518	27.3005
	19.5269	61.3819	19.6077	96.5633	9.2904	-4.69116	10.1619	27.0036
	19.5463	61.5921	19.627	96.8052	9.2996	-4.62757	10.172	26.5976
	19.5656	62.8997	19.6464	97.1366	9.3088	-4.14629	10.1821	26.9993
	19.585	62.7383	19.6659	97.7036	9.318	-2.88836	10.1922	26.4179
	19.6044	62.3628	19.6855	97.3196	9.3271	-1.69118	10.2023	26.2667
	19.6237	61.9068	19.705	97.6657	9.3363	-1.06242	10.2123	26.3589
	19.6429	60.5209	19.7242	99.2618	9.3454	-1.11452	10.2223	26.3176
	19.6622	60.2171	19.7435	99.6438	9.3545	-0.53283	10.2324	26.4549
	19.6817	60.7737	19.7629	99.8024	9.3638	0.49269	10.2423	25.7587
	19.7012	60.8846	19.7825	100.094	9.3731	1.6584	10.2523	25.2239
	19.7205	61.0521	19.8021	99.3556	9.3824	2.37153	10.2623	24.8379
	19.7398	61.4036	19.8215	99.7471	9.3918	2.57243	10.2724	23.3674
	19.759	61.6837	19.8408	99.8652	9.401	2.69768	10.2826	22.1792
	19.7783	62.0366	19.8601	99.6806	9.4102	2.36486	10.2928	21.9653
	19.7977	61.7518	19.8795	99.0864	9.4192	3.15062	10.303	22.593
	19.8171	60.2328	19.899	98.6438	9.4282	3.9918	10.3132	23.0068
	19.8365	59.8839	19.9186	98.4792	9.4373	3.56438	10.3232	22.6061
	19.8557	59.2222	19.9381	98.5571	9.4465	3.0439	10.3331	21.6213
	19.875	58.2653	19.9574	97.6917	9.4557	2.08558	10.343	21.4712
	19.8943	58.0217	19.9767	96.9536	9.465	0.32427	10.3529	21.607
	19.9137	58.1201	19.9961	96.4406	9.4743	-0.81585	10.3629	21.9696
	19.9332	57.8809	20.0155	95.8029	9.4837	-0.58877	10.373	22.1902
	19.9526	58.6533	20.0351	95.0825	9.493	-1.13033	10.3831	21.7965
	19.9719	59.0692	20.0546	95.1619	9.5022	-1.26532	10.3933	21.5634
	19.9911	58.3732	20.0739	95.6158	9.5113	-1.64279	10.4035	21.8133
	20.0104	58.1845	20.0932	96.3949	9.5204	-1.73987	10.4137	21.7441
	20.0298	57.3825	20.1125	97.3704	9.5295	-1.33079	10.4238	22.0781
	20.0493	56.0639	20.132	97.7423	9.5387	-1.80654	10.4338	22.5326
	20.0687	56.0274	20.1516	97.5857	9.5479	-2.96929	10.4437	22.9707
	20.0879	56.7293	20.1711	97.4222	9.5572	-3.70638	10.4537	22.9707
	20.1071	57.905	20.1904	97.5868	9.5664	-4.596	10.4637	22.6447
	20.1265	58.9659	20.2098	98.3565	9.5756	-5.38785	10.4738	22.4704
	20.1459	58.945	20.2292	99.1047	9.5848	-6.34833	10.4839	22.1858
	20.1653	58.1573	20.2486	99.7746	9.594	-6.79914	10.4939	22.1532
	20.1846	57.8482	20.2681	100.671	9.6032	-6.66018	10.504	21.7988
	20.2039	57.3571	20.2875	99.9149	9.6125	-6.46201	10.5141	21.2623
	20.2231	58.1728	20.307	99.2283	9.6217	-6.3737	10.5242	20.5789
	20.2424	58.8	20.3263	98.9376	9.6309	-5.84525	10.5343	20.318
	20.2618	58.6104	20.3457	98.5225	9.6402	-5.17446	10.5444	20.6675
	20.2813	58.6298	20.3651	98.3084	9.6493	-5.0414	10.5545	21.2787
	20.3008	58.7841	20.3847	98.8078	9.6584	-5.00601	10.5646	21.6064
	20.3201	59.0946	20.4041	98.4125	9.6675	-4.624	10.5746	22.2379
	20.3393	59.8334	20.4235	98.0653	9.6766	-4.14297	10.5846	22.3551
	20.3585	60.761	20.4428	97.6885	9.6858	-3.44631	10.5946	21.5599
	20.3779	61.9093	20.4622	97.7288	9.6951	-2.63937	10.6046	20.8767
	20.3974	62.2502	20.4816	97.6521	9.7044	-2.69351	10.6146	20.3172
	20.4168	62.6383	20.5012	97.6096	9.7138	-2.70073	10.6247	20.3527
	20.436	62.2572	20.5206	97.3217	9.723	-2.69295	10.6348	20.7578
	20.4552	62.8047	20.5399	96.94	9.7322	-2.6714	10.645	21.059
	20.4746	63.0432	20.5593	96.808	9.7414	-2.35298	10.6552	21.3981
	20.4941	62.9586	20.5787	96.7079	9.7505	-2.6869	10.6654	21.2555
	20.5135	63.3924	20.5981	97.1833	9.7597	-3.07315	10.6755	21.0386
	20.5329	65.2385	20.6176	98.4626	9.7688	-3.76771	10.6855	20.5587
	20.5522	65.2788	20.6371	99.0526	9.7779	-3.98975	10.6954	20.6281
	20.5715	64.791	20.6565	99.7081	9.7871	-4.03395	10.7054	20.6792
	20.5908	64.4739	20.6758	101.166	9.7963	-3.66317	10.7154	20.9519
	20.6101	64.3214	20.6952	102.434	9.8057	-4.09463	10.7254	20.9834
	20.6296	64.7314	20.7147	102.294	9.815	-4.05311	10.7354	20.4472
	20.649	64.2369	20.7342	102.018	9.8242	-3.85576	10.7456	20.1849
	20.6683	63.6112	20.7538	101.492	9.8334	-3.84893	10.7557	20.3813
	20.6875	63.6088	20.7731	101.514	9.8426	-4.74367	10.7659	20.2758
	20.7067	63.5196	20.7924	102.326	9.8517	-5.25567	10.776	20.4049
	20.7261	63.5383	20.8117	103.403	9.8608	-5.29434	10.7861	21.6287
	20.7456	64.0804	20.8312	104.498	9.87	-5.11846	10.7961	22.8142
	20.765	64.4519	20.8507	105.103	9.8793	-5.73418	10.8061	23.5864
	20.7842	64.4264	20.8702	105.374	9.8885	-7.07615	10.8161	23.8341
	20.8034	65.1335	20.8895	105.878	9.8977	-7.75543	10.8261	23.5231
	20.8227	64.6874	20.9089	105.834	9.9068	-7.18739	10.8362	23.6239
	20.8422	63.5209	20.9282	105.43	9.916	-6.35644	10.8463	23.4115
	20.8616	62.7012	20.9477	105.463	9.9252	-5.56417	10.8563	22.5359
	20.881	62.4956	20.9672	105.696	9.9345	-4.93327	10.8664	21.7532
	20.9003	62.2917	20.9867	105.939	9.9438	-4.08631	10.8765	21.3807
	20.9195	63.3237	21.0061	106.27	9.9531	-3.47977	10.8865	21.5423
	20.9388	63.4813	21.0254	106.281	9.9623	-4.03993	10.8967	21.5659
	20.9581	63.7324	21.0448	106.887	9.9715	-5.67244	10.9068	21.6814
	20.9776	64.7706	21.0643	108.488	9.9807	-7.1984	10.917	22.033
	20.997	65.4884	21.0838	110.074	9.9898	-7.43411	10.9271	22.4377
	21.0163	65.7683	21.1033	111.705	9.9989	-7.09033	10.9371	22.3358
	21.0356	66.7208	21.1226	112.268	10.008	-6.97754	10.9471	21.8511
	21.0548	66.9486	21.1419	112.144	10.0171	-7.70968	10.9571	21.2872
	21.0743	66.985	21.1613	111.439	10.0264	-8.16401	10.9671	20.8549
	21.0938	66.5517	21.1808	111.784	10.0357	-8.54247	10.977	20.6385
	21.1132	66.4578	21.2004	112.781	10.045	-8.16051	10.987	20.9046
	21.1324	67.0908	21.2198	113.523	10.0543	-7.48004	10.9971	20.9928
	21.1517	68.2185	21.2392	114.005	10.0636	-7.7178	11.0073	20.6212
	21.171	69.4985	21.2586	113.939	10.0728	-8.91534	11.0175	21.275
	21.1903	70.7011	21.2779	114.092	10.0818	-9.43974	11.0277	22.5618
	21.2098	71.707	21.2974	114.62	10.0909	-9.90287	11.0379	22.5746
	21.2292	72.6215	21.3169	114.76	10.1	-11.2208	11.0479	22.2848
	21.2485	73.2219	21.3364	114.527	10.1092	-12.0164	11.0578	22.008
	21.2677	73.5769	21.3558	114.381	10.1183	-12.0157	11.0677	22.2502
	21.2869	72.6927	21.3751	114.347	10.1276	-11.8924	11.0777	22.9952
	21.3063	72.7272	21.3944	114.199	10.137	-12.4391	11.0877	23.1895
	21.3258	72.7967	21.4138	113.568	10.1463	-12.5365	11.0978	22.6113
	21.3452	72.0466	21.4334	114.306	10.1556	-12.6775	11.1079	22.4854
	21.3644	71.6667	21.4529	115.343	10.1648	-11.8702	11.1181	22.3101
	21.3836	72.0496	21.4722	115.553	10.1739	-11.1549	11.1283	22.6138
	21.4029	70.8311	21.4915	116.596	10.183	-11.0008	11.1384	23.1907
	21.4224	70.3545	21.5109	118.207	10.1922	-11.4505	11.1485	23.6205
	21.4419	70.8942	21.5303	118.984	10.2014	-12.1438	11.1585	23.7202
	21.4613	71.3465	21.5499	119.017	10.2106	-12.5379	11.1685	23.4841
	21.4806	72.1872	21.5693	119.359	10.2198	-12.7484	11.1785	23.5914
	21.4998	72.2884	21.5887	119.447	10.229	-12.4094	11.1886	24.2037
	21.5191	71.7022	21.608	119.777	10.2382	-12.3763	11.1987	24.0054
	21.5385	72.1659	21.6274	120.2	10.2473	-12.1145	11.2087	23.7435
	21.5579	72.2778	21.6468	120.521	10.2565	-12.0689	11.2188	24.3122
	21.5774	71.7919	21.6664	120.591	10.2658	-12.233	11.2288	25.3554
	21.5967	71.6886	21.6859	120.327	10.2751	-12.7414	11.2388	26.1106
	21.6159	71.2396	21.7054	120.165	10.2844	-13.7804	11.2489	26.6334
	21.6351	70.4653	21.7246	120.154	10.2936	-14.6193	11.259	27.534
	21.6545	70.3829	21.7439	119.604	10.3028	-15.9729	11.2692	28.1573
	21.674	69.7836	21.7634	119.453	10.3119	-16.909	11.2794	28.6494
	21.6934	69.1497	21.783	118.895	10.321	-16.6526	11.2895	29.4813
	21.7127	68.9374	21.8025	118.406	10.3301	-16.3951	11.2996	30.5419
	21.7318	69.4428	21.8219	118.122	10.3393	-16.4707	11.3096	31.3986
	21.7511	70.3018	21.8412	118.624	10.3484	-16.7994	11.3195	30.8835
	21.7706	71.4896	21.8605	119.183	10.3577	-17.8611	11.3294	30.6867
	21.79	71.2136	21.8799	119.544	10.367	-18.1356	11.3394	31.3737
	21.8094	71.4179	21.8994	120.017	10.3763	-18.1453	11.3494	32.0976
	21.8287	72.3399	21.9189	120.703	10.3856	-17.9674	11.3595	32.9015
	21.848	72.6335	21.9384	121.846	10.3949	-17.5982	11.3697	33.7311
	21.8673	73.0602	21.9577	123.329	10.404	-17.4421	11.3799	33.8599
	21.8867	74.2603	21.977	124.238	10.4131	-18.1274	11.3901	34.4457
	21.9061	74.2641	21.9964	124.316	10.4222	-17.5804	11.4003	34.9242
	21.9255	74.7401	22.0159	123.763	10.4314	-16.5303	11.4103	34.4171
	21.9448	75.8531	22.0354	122.751	10.4405	-16.3278	11.4202	33.7192
	21.9641	76.0407	22.0548	122.383	10.4497	-16.8094	11.4302	33.1983
	21.9833	77.2275	22.0741	122.612	10.459	-16.5205	11.4402	32.7678
	22.0027	78.7588	22.0934	121.957	10.4682	-16.5091	11.4502	32.944
	22.0221	78.3397	22.1129	121.463	10.4776	-16.297	11.4602	33.0496
	22.0416	76.9586	22.1325	121.438	10.4868	-15.8765	11.4703	33.439
	22.0608	75.6135	22.152	120.852	10.4961	-16.411	11.4805	34.3947
	22.08	74.2565	22.1714	120.721	10.5052	-16.7103	11.4907	35.0479
	22.0993	73.2013	22.1907	121.015	10.5143	-15.7852	11.5008	35.2456
	22.1188	72.3577	22.2101	121.13	10.5235	-14.8069	11.5109	35.9641
	22.1382	72.0699	22.2295	120.777	10.5326	-14.3866	11.5209	36.2436
	22.1576	72.425	22.249	120.86	10.5419	-14.4259	11.5309	36.1047
	22.1769	72.1611	22.2686	120.976	10.5511	-14.9308	11.5409	36.6325
	22.1961	71.5862	22.288	122.299	10.5604	-15.231	11.551	36.8922
	22.2154	71.433	22.3073	123.312	10.5696	-15.3516	11.5611	37.1183
	22.2348	70.8714	22.3266	123.162	10.5787	-15.9669	11.5711	37.6639
	22.2542	70.7285	22.346	123.087	10.5879	-16.6347	11.5811	37.5554
	22.2736	71.2477	22.3655	123.569	10.5972	-16.748	11.5911	37.4318
	22.2929	70.1491	22.3851	123.698	10.6064	-16.8412	11.6012	37.2957
	22.3122	68.6512	22.4044	124.082	10.6157	-16.4611	11.6113	37.7414
	22.3315	66.7341	22.4237	123.643	10.6249	-16.1086	11.6214	38.4071
	22.3509	65.5693	22.443	123.937	10.6341	-15.9692	11.6316	39.288
	22.3704	65.8576	22.4626	124.56	10.6432	-16.409	11.6418	39.6029
	22.3898	66.3013	22.4822	124.886	10.6524	-17.1582	11.6519	39.435
	22.4091	66.0427	22.5016	124.843	10.6615	-17.3095	11.6619	38.4599
	22.4282	66.2519	22.521	124.918	10.6706	-18.289	11.6719	37.6987
	22.4475	66.7708	22.5403	124.653	10.6798	-18.8985	11.6819	37.0569
	22.4669	66.976	22.5597	124.611	10.689	-18.3309	11.6918	36.6478
	22.4864	66.218	22.5791	123.953	10.6983	-18.0049	11.7018	36.4713
	22.5058	66.5258	22.5986	123.296	10.7077	-18.2237	11.7118	36.5492
	22.5251	67.4296	22.6181	122.885	10.717	-17.8044	11.722	36.5554
	22.5443	68.1948	22.6375	122.764	10.7263	-18.1366	11.7322	36.352
	22.5636	68.4392	22.6569	122.259	10.7354	-18.9115	11.7424	36.4952
	22.5829	68.0243	22.6761	122.531	10.7445	-19.584	11.7526	36.8345
	22.6024	68.4985	22.6956	122.2	10.7535	-20.2475	11.7627	37.3292
	22.6218	68.4332	22.7151	122.248	10.7626	-21.4313	11.7727	37.7557
	22.6412	68.4556	22.7347	122.485	10.7718	-20.5204	11.7826	37.2927
	22.6604	68.7	22.7541	122.219	10.781	-19.9916	11.7925	37.5062
	22.6796	68.3231	22.7733	122.617	10.7903	-20.1196	11.8025	37.0723
	22.6989	68.2079	22.7927	122.748	10.7995	-19.8752	11.8126	36.4287
	22.7184	68.6468	22.8121	122.494	10.8088	-19.187	11.8227	36.2808
	22.7379	69.4026	22.8317	121.746	10.818	-18.4685	11.8328	36.1933
	22.7572	70.2637	22.8512	120.847	10.8273	-17.6622	11.8429	35.8667
	22.7764	71.5702	22.8706	120.513	10.8365	-18.3648	11.8531	36.202
	22.7957	71.9163	22.8899	120.912	10.8457	-19.3972	11.8631	36.4782
	22.8151	72.4193	22.9093	121.278	10.8549	-19.2283	11.8732	36.743
	22.8345	73.2715	22.9287	120.774	10.8641	-18.5775	11.8833	37.6581
	22.8539	73.3767	22.9482	119.765	10.8732	-18.9143	11.8934	38.5424
	22.8732	73.0077	22.9677	120.087	10.8824	-18.991	11.9034	38.89
	22.8925	72.5516	22.9871	120.449	10.8916	-18.7065	11.9134	39.6423
	22.9117	71.142	23.0064	120.722	10.9007	-18.2424	11.9234	40.1653
	22.9311	70.2049	23.0258	120.159	10.9099	-17.8686	11.9335	40.1825
	22.9506	69.6256	23.0452	119.126	10.9191	-17.4726	11.9435	40.3779
	22.97	69.2124	23.0648	118.13	10.9284	-17.1023	11.9535	40.7158
	22.9893	69.1421	23.0843	117.689	10.9377	-16.6265	11.9636	40.9068
	23.0086	69.4204	23.1037	117.424	10.947	-15.6063	11.9737	41.2242
	23.0278	68.7233	23.123	118.74	10.9562	-14.8325	11.9838	41.462
	23.0471	68.3899	23.1423	119.115	10.9654	-14.862	11.994	41.4456
	23.0666	67.7642	23.1617	119.411	10.9745	-15.1517	12.0041	41.1408
	23.0861	66.8814	23.1813	120.768	10.9837	-14.9752	12.0142	40.9333
	23.1054	66.8952	23.2008	121.936	10.9928	-14.3477	12.0242	41.0657
	23.1245	66.5184	23.2202	122.461	11.0019	-13.641	12.0343	40.7811
	23.1438	65.7868	23.2395	122.433	11.011	-12.7167	12.0442	39.6465
	23.1632	66.2971	23.2588	121.098	11.0203	-11.5976	12.0542	39.8029
	23.1827	65.749	23.2782	120.938	11.0296	-10.5757	12.0642	40.689
	23.2021	65.64	23.2977	120.652	11.039	-9.46099	12.0743	41.3763
	23.2214	66.8591	23.3173	120.054	11.0483	-9.05524	12.0844	41.6077
	23.2406	68.1594	23.3368	120.06	11.0575	-8.60261	12.0946	41.448
	23.2598	68.5109	23.3561	120.309	11.0667	-7.71682	12.1047	40.8682
	23.2792	68.4217	23.3754	120.406	11.0758	-7.9839	12.1149	40.7223
	23.2987	68.1214	23.3947	119.881	11.0848	-8.32183	12.125	41.101
	23.3182	68.079	23.4142	118.927	11.094	-8.12059	12.135	41.1192
	23.3376	68.0529	23.4338	118.388	11.1032	-8.83698	12.145	40.9249
	23.3568	68.446	23.4532	118.44	11.1124	-8.71796	12.155	40.5975
	23.3759	69.4231	23.4725	118.14	11.1217	-8.0487	12.165	39.8526
	23.3953	70.1132	23.4918	118.1	11.1309	-8.28997	12.1751	39.5238
	23.4148	70.0064	23.5113	118.672	11.1401	-7.71187	12.1851	39.576
	23.4342	69.9434	23.5309	118.706	11.1494	-6.95626	12.1952	39.8389
	23.4535	70.6866	23.5504	118.597	11.1586	-7.45307	12.2052	39.6284
	23.4728	71.0303	23.5698	117.82	11.1678	-7.38948	12.2154	39.2063
	23.4921	70.5289	23.5891	117.052	11.177	-7.5084	12.2255	38.9028
	23.5114	70.4466	23.6084	116.699	11.1862	-7.85021	12.2356	38.3838
	23.5308	71.1996	23.6278	116.895	11.1953	-7.54212	12.2457	38.0386
	23.5502	72.0226	23.6473	117.101	11.2045	-6.58694	12.2558	37.8006
	23.5696	72.0057	23.6669	117.764	11.2137	-6.07433	12.2658	37.5728
	23.5888	72.3334	23.6863	119.197	11.2229	-5.72167	12.2758	36.6777
	23.6081	72.717	23.7056	120.339	11.2321	-4.9937	12.2858	36.6443
	23.6274	73.9457	23.7249	120.468	11.2413	-4.43239	12.2959	36.4219
	23.6468	74.8033	23.7443	121.231	11.2505	-3.77753	12.3059	36.2724
	23.6663	75.1191	23.7639	121.63	11.2597	-3.78281	12.3159	36.1974
	23.6857	74.6078	23.7835	122.47	11.269	-3.2896	12.326	36.2584
	23.7049	74.1509	23.8029	122.847	11.2783	-2.81903	12.3361	36.3825
	23.7241	74.169	23.8221	122.576	11.2876	-2.56536	12.3462	36.4325
	23.7434	74.4629	23.8414	122.133	11.2967	-2.37744	12.3564	36.3933
	23.7629	74.5623	23.8609	122.025	11.3058	-1.29781	12.3666	35.6995
	23.7824	74.1976	23.8804	121.695	11.3149	-1.16061	12.3767	35.0455
	23.8017	74.007	23.8999	121.418	11.324	-0.83338	12.3867	34.2656
	23.821	74.366	23.9193	121.317	11.3332	-0.25123	12.3966	33.7379
	23.8402	74.0163	23.9386	121.419	11.3423	0.16144	12.4066	33.7676
	23.8595	72.6955	23.958	122.096	11.3516	0.12996	12.4165	34.199
	23.879	72.4035	23.9773	121.964	11.3609	-0.18349	12.4265	34.8546
	23.8984	72.3252	23.9968	121.969	11.3702	-0.30861	12.4366	35.727
	23.9178	72.0018	24.0164	121.983	11.3796	0.33843	12.4467	36.4044
	23.937	71.3062	24.0359	121.652	11.3888	-0.2053	12.4569	36.5992
	23.9562	70.1064	24.0553	122.094	11.398	-0.46251	12.4671	36.3921
	23.9755	69.5988	24.0745	122.825	11.4071	-0.20345	12.4773	36.1027
	23.995	70.5384	24.0939	122.672	11.4161	-0.12225	12.4874	35.7261
	24.0145	70.9799	24.1134	123.302	11.4253	0.41213	12.4974	35.1377
	24.0338	70.9215	24.133	123.267	11.4345	1.25131	12.5074	34.262
	24.053	72.1623	24.1524	122.739	11.4437	1.12743	12.5173	33.7168
	24.0722	73.6051	24.1717	123.133	11.4529	0.21416	12.5273	32.9351
	24.0915	73.3977	24.1911	123.549	11.4622	-0.08353	12.5373	32.8998
	24.1111	73.5846	24.2105	123.853	11.4715	-0.22292	12.5474	33.0388
	24.1305	74.0411	24.23	124.24	11.4807	-0.10937	12.5575	33.7117
	24.1498	75.4786	24.2495	123.745	11.4899	-0.16272	12.5676	33.9182
	24.1691	76.4455	24.2689	123.487	11.4992	-0.42064	12.5778	33.926
	24.1883	76.4618	24.2883	124.025	11.5084	-0.55552	12.5879	33.815
	24.2077	76.6467	24.3076	124.289	11.5176	-0.08858	12.598	33.8719
	24.2272	76.7269	24.3269	124.014	11.5267	-0.07389	12.6081	33.4972
	24.2466	76.3367	24.3464	124.194	11.5359	0.47884	12.6182	32.9098
	24.266	76.284	24.366	124.041	11.5451	0.16753	12.6283	32.4015
	24.2852	77.2727	24.3855	124.076	11.5542	-0.833	12.6383	32.5144
	24.3044	77.2634	24.4048	124.043	11.5634	-1.10326	12.6483	32.576
	24.3237	76.7871	24.424	123.657	11.5725	-1.18929	12.6583	32.4177
	24.3431	76.7191	24.4434	123.243	11.5818	-0.86117	12.6683	32.7761
	24.3626	75.7517	24.463	123.375	11.591	0.05338	12.6783	33.8755
	24.382	75.6322	24.4826	123.362	11.6004	1.12516	12.6883	34.4653
	24.4012	75.5548	24.502	123.661	11.6097	1.78061	12.6984	35.4415
	24.4204	75.1896	24.5214	123.522	11.6189	1.84493	12.7086	35.5304
	24.4397	75.7013	24.5407	123.603	11.628	1.83123	12.7188	35.4983
	24.4592	75.9991	24.5601	123.793	11.6371	2.27139	12.729	35.296
	24.4786	76.0868	24.5795	123.731	11.6462	2.20988	12.7391	34.9419
	24.498	76.6845	24.5991	123.106	11.6554	2.26971	12.7491	34.8669
	24.5173	76.7316	24.6185	122.921	11.6645	2.49853	12.759	34.6504
	24.5366	76.8904	24.6379	122.603	11.6737	2.75853	12.769	34.1806
	24.5559	77.837	24.6572	122.511	11.6829	2.3228	12.7789	33.0493
	24.5753	78.7891	24.6765	122.529	11.6922	2.71435	12.789	32.1338
	24.5947	78.7677	24.696	122.424	11.7016	2.76971	12.799	32.4562
	24.614	79.0074	24.7156	122.435	11.7109	2.6469	12.8092	32.7735
	24.6333	79.5438	24.7351	122.471	11.7201	2.42065	12.8193	32.6575
	24.6526	79.4319	24.7544	122.568	11.7293	2.3708	12.8295	32.4307
	24.6719	79.1505	24.7736	122.751	11.7384	1.63634	12.8397	32.3086
	24.6913	78.2898	24.793	123.154	11.7475	1.3807	12.8497	32.8457
	24.7108	77.8801	24.8126	123.482	11.7566	1.14485	12.8598	33.6388
	24.7302	78.4081	24.8322	123.79	11.7658	1.90125	12.8698	33.9141
	24.7494	79.1209	24.8516	124.046	11.775	2.57349	12.8798	33.9882
	24.7686	79.3823	24.8708	124.14	11.7843	2.65966	12.8898	34.4038
	24.788	79.3149	24.8902	124.538	11.7935	1.75532	12.8999	34.8424
	24.8074	78.5519	24.9096	125.468	11.8027	1.52876	12.9099	34.6521
	24.8268	78.2264	24.9291	125.202	11.8119	1.88948	12.92	33.8577
	24.8462	78.3721	24.9487	125.349	11.8211	2.43143	12.93	33.0869
	24.8654	78.2546	24.9681	125.247	11.8303	3.27122	12.9401	32.3455
	24.8847	78.8565	24.9875	125.138	11.8396	4.10692	12.9501	32.2634
	24.904	79.4844	25.0068	125.261	11.8488	3.9513	12.9602	32.0015
	24.9234	79.6758	25.0261	125.831	11.858	3.86317	12.9704	31.5903
	24.9429	79.2827	25.0456	126.33	11.8672	3.72361	12.9805	31.4596
	24.9623	79.018	25.0652	126.332	11.8764	3.52007	12.9906	32.0976
	24.9816	79.3173	25.0847	126.105	11.8855	4.07321	13.0007	32.0987
	25.0007	80.5703	25.104	125.583	11.8946	4.24913	13.0107	32.6565
	25.02	81.4171	25.1233	125.026	11.9038	4.00276	13.0207	33.4779
	25.0394	81.4217	25.1426	124.857	11.9131	3.64836	13.0306	33.5349
	25.0589	81.4356	25.1622	124.19	11.9223	3.35471	13.0406	33.7776
	25.0783	81.5085	25.1817	124.052	11.9316	2.66822	13.0507	34.3614
	25.0975	81.3256	25.2011	124.493	11.9409	1.96773	13.0608	34.8072
	25.1168	80.7658	25.2205	125.051	11.9502	1.2841	13.071	34.9
	25.1361	80.3651	25.2398	124.728	11.9594	0.77377	13.0812	34.7695
	25.1556	80.0194	25.2592	125.548	11.9685	0.17808	13.0913	34.081
	25.175	79.7402	25.2787	126.598	11.9775	0.07223	13.1015	33.7303
	25.1943	79.0262	25.2982	126.849	11.9867	1.01136	13.1115	33.7895
	25.2136	78.9884	25.3177	127.172	11.9958	1.19982	13.1215	34.4341
	25.2329	80.178	25.3371	127.852	12.005	0.87095	13.1314	34.7606
	25.2522	80.8841	25.3564	128.51	12.0143	1.56709	13.1414	34.0861
	25.2716	80.9713	25.3757	129.067	12.0236	1.81189	13.1514	34.1573
	25.291	81.136	25.3952	129.093	12.0329	2.21426	13.1614	34.706
	25.3104	81.3654	25.4148	129.113	12.0422	3.37674	13.1715	34.9068
	25.3297	81.188	25.4343	129.383	12.0514	3.55831	13.1817	35.4667
	25.3489	80.9304	25.4536	129.749	12.0605	3.56966	13.1918	36.1918
	25.3681	80.4014	25.4728	129.434	12.0696	4.16956	13.202	36.0675
	25.3875	80.1329	25.4922	128.685	12.0788	4.97976	13.2121	35.9767
	25.407	80.6166	25.5117	128.59	12.088	4.87301	13.2222	36.2477
	25.4265	81.6016	25.5313	129.838	12.0972	4.60221	13.2322	36.3128
	25.4458	82.3757	25.5507	130.489	12.1064	3.95753	13.2422	36.8273
	25.465	82.5465	25.5701	130.303	12.1156	3.84582	13.2522	37.0603
	25.4843	82.3972	25.5894	130.458	12.1248	4.00516	13.2622	36.2626
	25.5037	82.2938	25.6088	130.59	12.134	4.09367	13.2723	35.9163
	25.5231	82.2985	25.6283	130.328	12.1432	3.66037	13.2823	35.6385
	25.5425	81.9669	25.6478	129.771	12.1525	3.15066	13.2924	35.5645
	25.5618	81.8762	25.6673	129.04	12.1617	2.66097	13.3025	35.637
	25.581	81.6661	25.6867	129.106	12.171	2.7118	13.3126	36.0226
	25.6003	81.6799	25.706	129.694	12.1802	1.90564	13.3227	36.2451
	25.6197	82.3525	25.7253	130.132	12.1893	1.02725	13.3328	36.5705
	25.6392	82.6562	25.7447	130.082	12.1985	0.59082	13.343	36.3468
	25.6586	82.1576	25.7643	130.899	12.2077	0.22256	13.353	36.4388
	25.6779	81.9816	25.7838	131.712	12.2168	-0.10815	13.363	36.4898
	25.6971	81.9777	25.8031	132.157	12.2259	0.02593	13.3731	36.0033
	25.7164	81.9676	25.8224	132.797	12.2351	-0.73793	13.3831	36.5916
	25.7358	82.9949	25.8418	133.206	12.2443	-0.94639	13.3931	36.9492
	25.7554	83.7481	25.8613	133.688	12.2536	-1.2061	13.4031	36.8685
	25.7747	83.8226	25.8809	133.425	12.263	-1.12339	13.4131	37.2677
	25.7939	83.6681	25.9003	132.832	12.2723	-1.75441	13.4233	37.377
	25.8131	84.0819	25.9197	133.226	12.2815	-1.61632	13.4334	37.6
	25.8324	83.5468	25.9391	133.977	12.2907	-2.04367	13.4436	37.8197
	25.8518	83.1356	25.9584	134.005	12.2997	-2.10331	13.4537	37.9408
	25.8713	82.9913	25.9778	134.651	12.3088	-2.3403	13.4639	37.9724
	25.8907	82.9038	25.9973	134.86	12.3179	-2.07997	13.4739	37.8241
	25.91	83.4261	26.0168	134.894	12.3271	-2.73255	13.4838	37.9207
	25.9293	84.2696	26.0362	135.448	12.3363	-2.3279	13.4938	37.5633
	25.9485	84.358	26.0555	135.645	12.3456	-1.79906	13.5037	37.5368
	25.9678	84.4235	26.0748	135.62	12.3549	-1.32217	13.5138	37.7064
	25.9873	84.9475	26.0943	135.967	12.3642	-0.70517	13.5238	38.3028
	26.0068	84.8638	26.1139	136.266	12.3735	-0.69386	13.5339	39.1839
	26.026	84.8378	26.1334	136.291	12.3827	-1.01067	13.5441	39.4211
	26.0452	85.4963	26.1528	136.58	12.3918	-0.85959	13.5543	39.0868
	26.0645	85.2381	26.172	136.005	12.401	-0.65927	13.5644	39.1848
	26.0839	84.1546	26.1914	135.576	12.4101	0.11193	13.5745	38.3121
	26.1034	83.0909	26.2109	135.735	12.4193	0.76452	13.5845	37.7813
	26.1228	83.4754	26.2304	135.335	12.4286	0.29792	13.5945	37.9388
	26.142	84.2446	26.2499	135.384	12.4378	0.14748	13.6045	38.1877
	26.1613	84.6162	26.2693	135.857	12.4469	0.72752	13.6146	38.0784
	26.1807	84.7203	26.2886	136.118	12.4561	0.58391	13.6247	37.7959
	26.2001	85.7568	26.308	135.754	12.4653	0.38526	13.6348	38.569
	26.2195	86.3643	26.3274	135.499	12.4744	-0.16301	13.6448	39.573
	26.2388	86.0749	26.347	135.73	12.4837	-0.26162	13.6549	40.3623
	26.2582	85.9178	26.3665	136.489	12.493	-0.52262	13.6649	40.3834
	26.2774	86.1941	26.3859	136.93	12.5023	-0.26882	13.6749	39.7673
	26.2967	86.2867	26.4051	137.042	12.5115	-0.23579	13.685	39.0923
	26.3161	87.1923	26.4244	137.862	12.5207	-0.49513	13.6952	38.0694
	26.3355	86.6358	26.4439	138.315	12.5299	-1.49302	13.7054	37.7693
	26.3549	85.4995	26.4636	139.241	12.539	-2.11282	13.7155	37.2933
	26.3742	85.2467	26.4831	140.3	12.5481	-2.70631	13.7255	36.6379
	26.3933	85.4177	26.5024	140.356	12.5572	-2.69365	13.7355	36.8378
	26.4126	85.0635	26.5216	140.638	12.5663	-3.08672	13.7455	36.9061
	26.4321	84.658	26.5409	142.002	12.5756	-4.3301	13.7554	37.538
	26.4516	84.4046	26.5604	142.164	12.5849	-5.35752	13.7654	38.0083
	26.4709	84.1243	26.58	142.41	12.5942	-5.31708	13.7754	38.5959
	26.4902	84.1918	26.5995	142.845	12.6036	-4.64649	13.7855	38.2569
	26.5094	83.8878	26.6189	143.136	12.6129	-3.82247	13.7957	38.2703
	26.5287	83.0959	26.6382	143.392	12.622	-2.93023	13.806	38.5611
	26.5481	83.5374	26.6575	144.223	12.6311	-2.82878	13.8162	38.8647
	26.5676	83.5858	26.677	144.238	12.6402	-3.18813	13.8263	38.8221
	26.587	83.2806	26.6965	144.295	12.6493	-2.95171	13.8363	38.4818
	26.6064	83.8578	26.716	144.204	12.6584	-2.13162	13.8462	38.431
	26.6256	84.454	26.7354	144.621	12.6676	-2.04506	13.8562	38.9528
	26.6448	84.4094	26.7547	145.551	12.6769	-1.44395	13.8662	38.6731
	26.6642	84.212	26.774	146.467	12.6861	-0.58773	13.8762	38.1275
	26.6837	83.6754	26.7935	147.225	12.6954	-0.43846	13.8863	37.8674
	26.7031	83.4144	26.8131	148.197	12.7046	-0.10005	13.8964	37.3282
	26.7224	83.1647	26.8325	148.604	12.7139	0.55086	13.9065	36.9386
	26.7416	82.2607	26.8519	148.134	12.7231	1.29624	13.9166	36.3517
	26.7609	82.9236	26.8712	148.39	12.7323	1.87908	13.9268	35.6764
	26.7803	83.7538	26.8906	148.592	12.7415	1.78716	13.9368	35.6263
	26.7998	83.8505	26.9101	148.49	12.7506	1.22385	13.9469	36.0916
	26.8191	84.3046	26.9296	148.049	12.7598	0.61253	13.957	36.2342
	26.8384	84.4381	26.9491	147.446	12.769	-0.05921	13.967	36.357
	26.8576	83.8528	26.9685	146.945	12.7781	-0.64579	13.977	36.4689
	26.8769	83.8537	26.9878	146.867	12.7873	-1.22759	13.9871	36.1012
	26.8963	84.6856	27.0072	147.074	12.7965	-1.85356	13.9971	36.462
	26.9157	84.1926	27.0266	147.418	12.8058	-2.77273	14.0071	35.9651
	26.9351	84.1029	27.0461	147.727	12.815	-3.85692	14.0171	35.6292
	26.9545	84.3018	27.0656	148.035	12.8243	-4.4726	14.0271	35.6791
	26.9737	84.636	27.085	148.448	12.8336	-4.64507	14.0373	35.7778
	26.9929	85.447	27.1043	148.46	12.8428	-4.55262	14.0475	35.3276
	27.0123	85.6905	27.1236	148.351	12.8521	-4.60674	14.0577	35.5066
	27.0318	85.4591	27.143	148.851	12.8612	-4.40732	14.0678	35.0421
	27.0512	85.457	27.1626	148.825	12.8703	-3.99498	14.0779	34.5004
	27.0705	85.75	27.1821	148.721	12.8794	-4.54537	14.0879	34.3485
	27.0897	85.6763	27.2015	149.743	12.8885	-4.79912	14.0979	34.1352
	27.109	86.1793	27.2208	150.102	12.8977	-4.83102	14.1079	33.9812
	27.1284	86.1744	27.2402	149.669	12.907	-5.72781	14.1178	33.8321
	27.1479	85.4986	27.2597	149.714	12.9163	-6.97997	14.1278	33.2478
	27.1672	85.0423	27.2792	149.324	12.9257	-7.87858	14.1379	32.3633
	27.1865	84.7062	27.2987	148.883	12.935	-8.22527	14.148	31.9387
	27.2058	84.4852	27.3181	148.268	12.9442	-8.5516	14.1582	31.5902
	27.2251	84.4117	27.3374	147.452	12.9533	-9.17409	14.1684	31.9604
	27.2444	83.9324	27.3567	147.521	12.9624	-9.5868	14.1785	32.5471
	27.2638	84.1122	27.3761	148.161	12.9714	-9.88042	14.1886	32.9559
	27.2833	85.5083	27.3957	148.209	12.9806	-10.2399	14.1986	32.8211
	27.3026	85.6869	27.4152	148.131	12.9897	-10.4288	14.2086	32.6444
	27.3219	85.6232	27.4346	148.409	12.9989	-10.9497	14.2186	32.9032
	27.3411	85.2989	27.4539	148.489	13.0082	-11.6719	14.2286	32.9865
	27.3605	84.1711	27.4732	148.115	13.0175	-11.2387	14.2386	33.042
	27.38	83.5274	27.4927	147.503	13.0268	-10.853	14.2486	33.6379
	27.3994	84.1569	27.5123	146.866	13.036	-10.7697	14.2587	33.5722
	27.4187	84.382	27.5317	147.159	13.0452	-10.5115	14.2688	32.6267
	27.4378	84.1508	27.5511	146.5	13.0544	-10.725	14.2789	32.5898
	27.4571	83.9467	27.5704	145.891	13.0636	-11.8252	14.2891	33.213
	27.4766	83.9723	27.5898	146.043	13.0728	-12.0123	14.2992	33.5514
	27.496	84.3889	27.6092	146.312	13.082	-11.4666	14.3093	33.614
	27.5154	85.1254	27.6287	146.717	13.0912	-10.6973	14.3194	33.2522
	27.5347	85.248	27.6482	147.085	13.1004	-9.85585	14.3294	32.6679
	27.554	85.0267	27.6676	146.784	13.1096	-9.1347	14.3394	32.1212
	27.5733	84.4379	27.687	146.951	13.1187	-8.57677	14.3495	31.3929
	27.5926	83.8435	27.7062	146.912	13.1278	-8.3038	14.3595	30.9067
	27.612	84.6823	27.7256	146.015	13.1371	-7.78508	14.3695	30.79
	27.6315	85.3494	27.7452	145.241	13.1463	-7.37723	14.3795	30.3386
	27.6508	84.8619	27.7648	145.608	13.1556	-7.4141	14.3896	30.0856
	27.67	84.9814	27.7842	144.882	13.1649	-7.69802	14.3997	29.9901
	27.6892	84.5544	27.8034	144.332	13.1742	-7.93779	14.4098	29.9097
	27.7086	84.3743	27.8227	143.966	13.1833	-7.5047	14.42	30.1274
	27.7281	85.183	27.8422	143.733	13.1924	-7.73557	14.4302	29.948
	27.7476	86.4016	27.8617	143.386	13.2015	-6.8263	14.4403	29.2337
	27.7669	87.0429	27.8813	142.62	13.2107	-6.86544	14.4503	28.5464
	27.7861	87.9925	27.9007	142.666	13.2198	-7.27845	14.4603	28.6822
	27.8054	88.192	27.92	143.444	13.229	-7.4667	14.4702	28.7289
	27.8248	88.2615	27.9394	143.935	13.2383	-7.46084	14.4802	28.17
	27.8442	89.6197	27.9587	144.071	13.2476	-8.26314	14.4902	27.6856
	27.8636	90.942	27.9782	144.141	13.2569	-7.58328	14.5002	27.0724
	27.8829	91.1085	27.9977	143.699	13.2662	-7.39248	14.5104	27.5457
	27.9021	91.2215	28.0172	143.631	13.2755	-8.40805	14.5206	28.6404
	27.9214	91.669	28.0366	143.561	13.2846	-8.71986	14.5307	28.8859
	27.9407	91.7269	28.0559	143.989	13.2937	-9.078	14.5409	28.6387
	27.9601	91.7278	28.0753	143.914	13.3028	-9.40494	14.551	29.2603
	27.9796	90.9867	28.0948	143.231	13.312	-9.05151	14.5611	30.4305
	27.999	90.8389	28.1144	142.307	13.3211	-9.07789	14.571	30.8744
	28.0183	91.3413	28.1337	142.279	13.3303	-9.48703	14.581	31.1094
	28.0375	91.7955	28.153	142.611	13.3395	-9.86386	14.591	31.3182
	28.0569	92.3571	28.1724	142.807	13.3488	-10.0327	14.601	31.8886
	28.0764	92.2618	28.1919	142.59	13.358	-8.56171	14.611	31.9843
	28.0958	92.3239	28.2114	142.622	13.3673	-7.29301	14.6211	31.5412
	28.1151	92.3487	28.2309	142.127	13.3765	-6.81752	14.6313	31.2954
	28.1342	92.5923	28.2503	142.372	13.3858	-6.19658	14.6414	31.9765
	28.1535	92.9993	28.2696	142.833	13.395	-5.49446	14.6515	32.2433
	28.1729	93.7466	28.289	143.127	13.4042	-4.40718	14.6616	32.757
	28.1923	94.7299	28.3084	143.01	13.4133	-3.8887	14.6717	32.0858
	28.2117	95.2611	28.3278	142.785	13.4225	-3.92445	14.6818	30.8172
	28.2311	95.7388	28.3473	142.631	13.4317	-4.30112	14.6918	30.793
	28.2504	96.1754	28.3668	142.832	13.4409	-4.66103	14.7019	31.3094
	28.2696	96.5427	28.3862	142.502	13.45	-4.87789	14.712	31.9099
	28.2889	98.0699	28.4054	142.352	13.4591	-4.54676	14.722	32.7298
	28.3083	99.9392	28.4248	142.013	13.4683	-3.78146	14.732	33.7888
	28.3278	100.749	28.4444	141.764	13.4776	-3.7165	14.742	34.7396
	28.3472	100.69	28.464	141.974	13.4869	-4.41747	14.7519	34.7925
	28.3664	100.883	28.4834	142.086	13.4963	-4.41142	14.762	34.6847
	28.3856	101.087	28.5027	141.216	13.5055	-3.04032	14.7721	34.2891
	28.4049	100.505	28.522	141.041	13.5147	-1.81825	14.7823	34.7227
	28.4244	100.78	28.5414	141.126	13.5238	-0.88987	14.7926	34.2312
	28.4439	101.455	28.5609	141.412	13.5329	-0.52079	14.8027	34.7435
	28.4632	101.838	28.5804	141.54	13.542	-0.56996	14.8128	35.9348
	28.4824	102.181	28.5998	141.489	13.5511	-0.70892	14.8227	36.56
	28.5017	101.978	28.6192	140.617	13.5602	-1.10399	14.8327	36.4248
	28.521	102.144	28.6385	140.523	13.5695	-1.72692	14.8426	36.5211
	28.5405	102.746	28.6579	140.503	13.5788	-1.7699	14.8526	36.6424
	28.5599	102.89	28.6774	140.73	13.5882	-2.34324	14.8627	36.5556
	28.5793	102.45	28.697	140.182	13.5975	-1.79124	14.8728	36.096
	28.5986	102.853	28.7165	139.697	13.6067	-1.71455	14.883	35.6545
	28.6178	103.195	28.7358	139.435	13.6159	-2.31528	14.8931	35.8708
	28.637	102.815	28.7551	138.848	13.625	-2.68967	14.9033	35.891
	28.6565	103.532	28.7744	138.258	13.6341	-3.16372	14.9134	36.1718
	28.676	104.167	28.794	137.9	13.6432	-4.25492	14.9234	37.0719
	28.6954	104.722	28.8135	138.722	13.6524	-5.83336	14.9334	37.7711
	28.7146	105.285	28.833	138.835	13.6616	-7.29306	14.9433	38.588
	28.7338	105.894	28.8522	138.845	13.6709	-7.85508	14.9534	39.3668
	28.7531	105.686	28.8715	138.838	13.6802	-7.94838	14.9634	39.3545
	28.7726	106.219	28.8909	139.269	13.6894	-7.94665	14.9735	39.0962
	28.792	106.515	28.9105	139.152	13.6986	-8.19525	14.9836	39.4411
	28.8113	106.411	28.93	139.809	13.7078	-8.11777	14.9937	40.0533
	28.8306	106.999	28.9494	140.248	13.717	-7.842	15.0038	40.3926
	28.8499	107.108	28.9688	139.898	13.7262	-7.95152	15.0139	40.8934
	28.8693	107.683	28.9881	139.588	13.7354	-7.2803	15.0239	41.4231
	28.8887	108.422	29.0075	139.083	13.7446	-6.77968	15.034	41.7936
	28.9081	108.114	29.027	138.999	13.7539	-6.5003	15.0441	42.139
	28.9274	107.797	29.0465	139.787	13.7631	-6.12345	15.0542	41.9049
	28.9467	108.322	29.066	139.4	13.7722	-6.40815	15.0643	42.0119
	28.9659	108.352	29.0853	138.658	13.7813	-6.46752	15.0743	41.4038
	28.9852	108.395	29.1046	138.178	13.7905	-6.25775	15.0844	40.9931
	29.0046	109.058	29.124	137.734	13.7997	-6.48257	15.0944	40.7469
	29.0241	108.777	29.1436	137.557	13.8089	-5.78285	15.1043	40.5056
	29.0435	108.686	29.1631	137.724	13.8182	-4.84457	15.1143	41.0736
	29.0627	108.346	29.1825	137.989	13.8275	-4.74884	15.1244	41.8516
	29.082	107.681	29.2018	138.212	13.8368	-3.64887	15.1346	41.8561
	29.1013	108.273	29.2211	138.278	13.8459	-2.74536	15.1448	41.0812
	29.1208	109.208	29.2405	138.201	13.8551	-2.82858	15.155	41.3316
	29.1402	109.373	29.26	138.32	13.8642	-2.86435	15.1651	42.1528
	29.1596	110.636	29.2796	139.006	13.8733	-1.56877	15.1751	42.6068
	29.1788	111.652	29.299	139.594	13.8824	-1.19611	15.1851	41.9197
	29.198	111.49	29.3185	139.947	13.8916	-1.05676	15.195	41.0961
	29.2173	111.262	29.3378	139.881	13.9008	-1.06265	15.205	40.197
	29.2367	110.886	29.3571	139.615	13.9101	-0.92538	15.215	40.2838
	29.2562	110.258	29.3766	139.909	13.9195	-0.37162	15.225	40.0362
	29.2756	110.298	29.3961	140.45	13.9288	-0.20811	15.2351	39.749
	29.2949	110.884	29.4156	140.519	13.9381	-1.14966	15.2453	39.2404
	29.3141	111.104	29.435	140.87	13.9472	-0.84295	15.2555	38.9382
	29.3334	111.504	29.4542	141.359	13.9563	-0.16343	15.2656	38.6919
	29.3528	111.353	29.4736	141.907	13.9654	0.15521	15.2757	38.5724
	29.3723	111.174	29.4931	142.842	13.9746	-0.10453	15.2858	38.8172
	29.3917	111.671	29.5127	143.824	13.9838	-0.10234	15.2958	39.3166
	29.411	112.5	29.5321	144.052	13.993	0.26529	15.3058	39.3969
	29.4302	113.352	29.5514	144.441	14.0022	0.54628	15.3158	39.3846
	29.4495	114.17	29.5708	144.242	14.0114	0.2307	15.3259	40.2932
	29.4689	113.844	29.5902	143.585	14.0206	-0.10446	15.3359	41.9115
	29.4883	113.404	29.6097	143.696	14.0298	-0.35483	15.3459	43.1504
	29.5076	113.467	29.6291	143.484	14.0391	-0.96653	15.356	44.1222
	29.5269	113.727	29.6486	143.027	14.0483	-1.11114	15.3661	44.9516
	29.5462	114.748	29.668	143.504	14.0576	-1.20473	15.3762	45.9149
	29.5655	116.091	29.6873	143.444	14.0668	-2.30763	15.3863	46.7223
	29.5849	117.034	29.7067	143.64	14.076	-2.52649	15.3964	46.7626
	29.6043	117.812	29.7261	143.916	14.0852	-2.26974	15.4066	46.1098
	29.6238	117.712	29.7456	144.438	14.0943	-2.28043	15.4167	46.1893
	29.6431	117.088	29.7651	144.941	14.1034	-2.08221	15.4267	46.573
	29.6623	116.441	29.7845	145.146	14.1125	-2.11945	15.4367	46.71
	29.6815	115.892	29.8038	145.409	14.1217	-2.96683	15.4467	47.3819
	29.701	114.461	29.8232	145.906	14.1309	-3.24762	15.4567	48.4173
	29.7204	113.503	29.8427	146.206	14.1402	-3.22709	15.4667	48.8462
	29.7398	113.096	29.8622	145.208	14.1495	-2.94233	15.4767	48.7623
	29.759	113.339	29.8817	144.954	14.1589	-2.30805	15.4869	48.7098
	29.7782	114.099	29.901	144.917	14.1682	-2.18645	15.497	49.5428
	29.7976	113.875	29.9203	144.618	14.1774	-2.24463	15.5072	51.2816
	29.817	112.759	29.9397	144.681	14.1865	-2.21466	15.5173	52.6747
	29.8365	112.365	29.9592	144.706	14.1956	-3.17762	15.5274	52.9584
	29.8558	112.153	29.9787	144.914	14.2047	-3.43884	15.5374	52.4968
	29.8752	111.114	29.9982	145.894	14.2138	-3.37922	15.5474	52.0354
	29.8945	111.384	30.0176	145.905	14.223	-3.82835	15.5574	51.2494
	29.9138	111.894	30.0369	145.91	14.2322	-4.36393	15.5674	50.3308
	29.9332	112.707	30.0562	146.595	14.2415	-4.59573	15.5775	49.8889
	29.9526	113.007	30.0757	146.855	14.2508	-5.29363	15.5875	50.699
	29.972	112.725	30.0953	146.508	14.26	-5.02588	15.5976	50.7354
	29.9912	112.079	30.1148	146.212	14.2692	-4.26397	15.6077	50.422
	30.0104	112.042	30.1342	145.763	14.2784	-4.01507	15.6179	50.0168
	30.0296	112.003	30.1535	145.668	14.2876	-4.8219	15.628	49.6352
	30.0491	111.769	30.1728	145.346	14.2967	-4.9736	15.6381	50.0756
	30.0685	111.816	30.1923	145.232	14.3059	-4.70062	15.6481	51.0776
	30.088	111.467	30.2118	145.544	14.3151	-4.2849	15.6581	50.8478
	30.1072	110.861	30.2312	146.351	14.3243	-5.23209	15.6682	50.7385
	30.1264	110.723	30.2506	145.795	14.3335	-6.27358	15.6782	50.3384
	30.1457	110.684	30.2699	145.141	14.3427	-6.19473	15.6883	50.5729
	30.1652	110.587	30.2893	144.803	14.3519	-5.26402	15.6983	50.9884
	30.1846	110.819	30.3087	144.591	14.3611	-4.15431	15.7084	51.483
	30.204	111.13	30.3283	145.037	14.3704	-2.73079	15.7184	51.6662
	30.2233	111.041	30.3478	145.716	14.3796	-2.12823	15.7285	52.1413
	30.2426	110.534	30.3672	145.828	14.3889	-1.90048	15.7386	52.189
	30.2618	110.069	30.3865	146.258	14.3981	-1.78844	15.7487	52.0427
	30.2812	109.707	30.4058	146.412	14.4073	-1.21013	15.7588	52.11
	30.3006	109.494	30.4253	146.554	14.4165	-0.29988	15.7689	52.3221
	30.3201	109.151	30.4449	146.912	14.4256	0.28182	15.779	52.666
	30.3394	108.773	30.4643	147.069	14.4347	-0.24911	15.7891	52.8855
	30.3586	109.794	30.4837	147.48	14.4438	-0.70661	15.7991	52.6109
	30.3778	110.563	30.503	147.996	14.453	-0.5069	15.8092	53.0484
	30.3973	110.674	30.5223	147.637	14.4622	-0.76552	15.8191	53.5975
	30.4168	110.508	30.5418	147.302	14.4716	-0.8727	15.8291	53.5904
	30.4362	110.974	30.5614	147.377	14.4809	-0.92891	15.8391	53.2457
	30.4554	111.544	30.5808	147.519	14.4902	-0.83851	15.8492	53.7836
	30.4747	111.613	30.6002	147.834	14.4994	-0.34333	15.8594	54.3145
	30.494	111.141	30.6196	148.166	14.5086	-0.08227	15.8696	54.1472
	30.5133	110.74	30.639	148.44	14.5177	-0.54116	15.8798	54.7713
	30.5327	110.889	30.6584	149.17	14.5268	-1.06258	15.8899	55.2719
	30.5521	111.203	30.6779	149.666	14.5359	-1.44435	15.8999	56.0846
	30.5715	111.018	30.6974	149.348	14.5451	-1.69945	15.9098	56.3765
	30.5907	111.445	30.7168	149.524	14.5542	-1.73006	15.9198	56.4624
	30.61	111.524	30.7361	149.954	14.5635	-1.14582	15.9298	56.794
	30.6293	112.363	30.7554	150.294	14.5728	-1.2892	15.9398	56.912
	30.6488	112.957	30.7748	150.398	14.5821	-0.45909	15.9499	56.5748
	30.6682	111.958	30.7944	150.952	14.5914	0.27775	15.96	56.4465
	30.6875	110.115	30.8139	151.184	14.6006	0.19024	15.9702	56.7345
	30.7067	109.947	30.8333	151.34	14.6098	0.44371	15.9803	56.8914
	30.726	110.801	30.8526	151.441	14.6189	0.45341	15.9904	57.3101
	30.7455	110.296	30.8719	152.047	14.6281	0.33178	16.0005	57.1765
	30.765	110.052	30.8914	152.138	14.6372	1.03337	16.0105	56.5026
	30.7843	109.741	30.9109	151.563	14.6464	1.42534	16.0206	56.769
	30.8036	109.216	30.9304	151.196	14.6556	2.3281	16.0306	56.5352
	30.8228	108.953	30.9497	152.478	14.6648	3.06028	16.0407	56.3702
	30.8421	107.946	30.9691	153.488	14.674	3.05552	16.0507	56.4864
	30.8615	107.589	30.9884	154.001	14.6832	3.14925	16.0608	56.5349
	30.8809	107.89	31.0078	152.981	14.6925	3.56366	16.0708	56.3701
	30.9003	107.536	31.0274	152.914	14.7017	3.98535	16.0808	56.3909
	30.9197	106.531	31.047	154.058	14.711	3.31927	16.0908	56.4249
	30.9389	106.184	31.0664	154.978	14.7202	2.83625	16.1009	56.3577
	30.9582	106.047	31.0857	156.158	14.7295	2.59848	16.111	57.1338
	30.9775	105.998	31.105	157.847	14.7386	2.27521	16.1212	57.5334
	30.9969	106.119	31.1244	157.982	14.7478	1.59691	16.1314	56.6192
	31.0164	106.195	31.144	158.094	14.7569	1.19131	16.1415	55.9308
	31.0357	106.218	31.1635	159.216	14.766	1.45617	16.1516	56.2176
	31.0549	106.65	31.1829	159.83	14.7751	1.80103	16.1616	56.6766
	31.0741	106.458	31.2022	159.939	14.7843	3.05149	16.1715	56.5726
	31.0936	105.523	31.2215	160.01	14.7935	4.47807	16.1814	56.0024
	31.113	104.987	31.241	160.008	14.8028	3.90189	16.1914	55.6985
	31.1324	105.339	31.2604	160.044	14.8122	3.2463	16.2014	56.1356
	31.1517	105.47	31.2799	160.412	14.8215	3.35757	16.2116	56.4403
	31.171	105.513	31.2993	160.853	14.8308	3.2841	16.2218	56.8838
	31.1904	104.348	31.3187	161.709	14.84	2.96631	16.2319	57.1595
	31.2097	103.308	31.338	161.643	14.8491	2.95095	16.2421	57.4727
	31.2291	102.988	31.3574	160.531	14.8581	2.52328	16.2522	57.7167
	31.2485	102.289	31.377	160.519	14.8672	2.64636	16.2623	58.4037
	31.2679	102.096	31.3965	161.296	14.8764	2.74227	16.2722	58.5154
	31.2871	102.364	31.4159	161.036	14.8856	1.86053	16.2822	58.3514
	31.3064	102.043	31.4352	160.49	14.8948	1.51053	16.2922	58.2868
	31.3257	102.093	31.4545	159.376	14.9041	1.51477	16.3022	58.5528
	31.3452	102.17	31.474	158.579	14.9134	1.25025	16.3123	58.5936
	31.3646	101.999	31.4936	158.395	14.9226	0.3976	16.3223	58.2553
	31.3839	102.377	31.5131	157.537	14.9319	0.31789	16.3325	57.6073
	31.4031	102.831	31.5325	157.319	14.9411	1.07648	16.3426	56.7265
	31.4223	102.716	31.5518	158.522	14.9502	1.15874	16.3527	55.5796
	31.4418	102.94	31.5711	159.258	14.9594	1.18152	16.3628	54.8717
	31.4612	102.951	31.5905	159.187	14.9685	1.6612	16.3729	54.6919
	31.4806	101.862	31.61	158.507	14.9777	1.82984	16.383	54.2964
	31.4999	101.126	31.6295	157.603	14.9869	1.01375	16.393	53.5899
	31.5192	100.018	31.649	157.537	14.9961	0.64429	16.403	53.1342
	31.5384	98.8773	31.6684	158.046	15.0053	0.7189	16.4131	53.5139
	31.5578	98.8303	31.6877	158.186	15.0145	0.82397	16.4231	54.5487
	31.5772	99.3776	31.7071	158.428	15.0238	1.4777	16.4331	54.3725
	31.5966	99.7323	31.7266	158.706	15.033	1.58104	16.4431	53.4381
	31.616	100.238	31.7461	159.105	15.0422	1.14241	16.4532	52.9431
	31.6352	100.133	31.7655	159.567	15.0514	2.08801	16.4633	52.6721
	31.6545	100.226	31.7848	160.101	15.0607	2.3832	16.4734	52.2936
	31.6738	101.556	31.8041	160.905	15.0699	1.79914	16.4835	52.4888
	31.6934	102.008	31.8236	162.613	15.0791	1.88312	16.4937	52.7603
	31.7128	101.346	31.8432	163.083	15.0883	1.58698	16.5038	52.726
	31.7321	100.903	31.8626	162.635	15.0974	1.81723	16.5139	53.1765
	31.7513	100.415	31.882	162.991	15.1065	2.93316	16.5239	52.6239
	31.7705	99.7337	31.9014	162.916	15.1156	3.83531	16.5339	52.0252
	31.7899	99.6021	31.9207	163.495	15.1248	4.63466	16.5439	51.7139
	31.8095	99.3381	31.9402	164.386	15.1341	5.13357	16.5539	51.611
	31.8289	99.5155	31.9596	163.928	15.1434	4.95906	16.5639	51.665
	31.8482	99.1223	31.9791	163.304	15.1527	4.68066	16.574	52.9819
	31.8674	98.7089	31.9986	163.191	15.162	5.13557	16.5841	53.4687
	31.8866	98.4161	32.0179	162.794	15.1712	6.29202	16.5943	53.1535
	31.9059	98.9252	32.0372	162.345	15.1803	7.24644	16.6044	52.7144
	31.9253	99.2222	32.0566	162.563	15.1894	7.56142	16.6146	52.4592
	31.9448	100.787	32.0761	163.166	15.1986	6.96528	16.6246	52.5223
	31.9642	102.059	32.0957	163.272	15.2077	6.8277	16.6346	52.8659
	31.9834	103.107	32.1151	164.183	15.2169	6.73202	16.6446	52.6801
	32.0026	103.998	32.1344	164.6	15.2262	6.17318	16.6546	51.5509
	32.0219	104.237	32.1537	164.387	15.2355	5.23056	16.6646	50.9004
	32.0414	103.663	32.1732	163.555	15.2447	5.17334	16.6747	50.6013
	32.0609	103.69	32.1927	162.891	15.2539	6.19959	16.6848	50.3356
	32.0802	103.517	32.2122	163.13	15.2631	6.97866	16.6949	50.5254
	32.0994	102.673	32.2316	163.899	15.2724	7.11634	16.7051	50.1174
	32.1186	102.872	32.251	163.664	15.2816	7.00222	16.7152	50.6922
	32.138	102.96	32.2703	163.481	15.2908	6.8536	16.7253	50.9381
	32.1575	102.228	32.2897	163.136	15.3	6.49751	16.7353	50.4003
	32.177	102.088	32.3092	162.702	15.3092	5.71024	16.7454	49.9889
	32.1963	101.913	32.3287	162.998	15.3183	5.79601	16.7554	50.1812
	32.2155	101.033	32.3481	162.672	15.3275	5.41767	16.7654	50.616
	32.2348	100.613	32.3675	162.24	15.3366	5.26652	16.7755	51.3802
	32.2541	100.498	32.3868	162.243	15.3457	5.43733	16.7856	51.9209
	32.2735	100.857	32.4063	162.487	15.355	5.92676	16.7956	51.8775
	32.293	102.029	32.4258	162.618	15.3642	6.22257	16.8056	51.912
	32.3123	101.994	32.4453	162.296	15.3735	6.92435	16.8156	52.1605
	32.3315	101.217	32.4648	161.561	15.3828	7.16887	16.8257	51.6511
	32.3508	100.631	32.484	161.024	15.3921	6.71251	16.8358	51.0833
	32.3701	100.039	32.5033	161.138	15.4012	6.14236	16.846	50.9182
	32.3896	99.736	32.5228	162.321	15.4104	5.53135	16.8562	50.9385
	32.4091	99.3917	32.5423	163.791	15.4194	4.854	16.8663	50.6395
	32.4284	98.4588	32.5618	164.344	15.4285	5.12548	16.8764	50.3748
	32.4476	98.2553	32.5812	164.386	15.4377	5.14376	16.8864	51.0564
	32.4668	98.3154	32.6006	164.122	15.4469	5.1604	16.8963	51.3234
	32.4862	97.9224	32.62	163.847	15.4562	5.18938	16.9063	51.6591
	32.5057	98.0101	32.6393	163.749	15.4655	5.24284	16.9162	51.757
	32.5251	98.4951	32.6588	164.095	15.4748	5.11857	16.9262	52.2586
	32.5444	98.407	32.6783	164.12	15.4841	5.18533	16.9363	52.3897
	32.5637	98.5356	32.6978	163.445	15.4934	5.06516	16.9465	52.624
	32.5829	97.6681	32.7171	162.525	15.5025	5.1495	16.9567	52.2705
	32.6023	96.5813	32.7363	162.035	15.5116	5.27667	16.9669	52.481
	32.6217	97.1949	32.7556	162.285	15.5207	5.12726	16.977	52.4819
	32.6412	98.3956	32.7752	162.435	15.5299	4.76538	16.9871	52.0048
	32.6606	98.5264	32.7948	162.283	15.5391	4.706	16.9971	51.4266
	32.6798	97.9556	32.8143	162.479	15.5483	4.96783	17.007	51.2001
	32.699	98.465	32.8336	162.323	15.5575	5.31164	17.017	51.0226
	32.7184	99.1635	32.8529	162.12	15.5667	4.88211	17.027	51.1624
	32.7378	99.4522	32.8724	161.931	15.576	3.44139	17.0371	51.4166
	32.7573	99.6504	32.8919	161.903	15.5852	1.81264	17.0472	51.0646
	32.7766	99.649	32.9114	161.558	15.5944	0.9137	17.0573	50.5
	32.7958	99.7788	32.9308	161.462	15.6036	1.04407	17.0674	50.2355
	32.815	99.1926	32.9502	161.358	15.6129	1.80774	17.0775	50.0186
	32.8344	98.5389	32.9695	162.134	15.6221	2.20913	17.0877	50.1546
	32.8538	98.3459	32.9889	162.177	15.6313	1.8693	17.0977	50.9899
	32.8733	98.8293	33.0083	161.873	15.6404	2.41699	17.1078	51.5269
	32.8926	98.7741	33.0279	161.582	15.6496	2.57506	17.1178	52.2364
	32.9118	98.8661	33.0474	160.497	15.6587	1.82201	17.1279	53.016
	32.9311	98.7082	33.0667	159.167	15.6678	1.41809	17.1379	53.5194
	32.9504	99.1399	33.0859	159.052	15.677	2.00435	17.148	54.5739
	32.9698	100.009	33.1053	158.531	15.6863	3.16944	17.158	55.3787
	32.9893	100.551	33.1249	157.906	15.6955	3.26524	17.1679	55.5167
	33.0087	100.692	33.1445	158.028	15.7048	2.07544	17.1779	56.2064
	33.0279	101.277	33.1639	157.811	15.7142	0.77367	17.188	57.1412
	33.047	101.446	33.1832	157.678	15.7234	0.36114	17.1981	57.5569
	33.0664	100.775	33.2025	157.943	15.7326	-0.04105	17.2084	58.109
	33.0859	99.8164	33.2219	158.3	15.7417	-0.25854	17.2186	57.6513
	33.1054	100.243	33.2414	158.122	15.7508	-0.84674	17.2288	56.7185
	33.1247	101.304	33.261	157.678	15.7599	-1.67712	17.2388	56.6782
	33.144	102.74	33.2804	157.164	15.769	-1.50372	17.2487	56.108
	33.1632	104.584	33.2998	158.145	15.7782	-0.93928	17.2586	56.0744
	33.1826	105.867	33.3191	159.402	15.7875	0.20107	17.2686	57.0284
	33.202	106.263	33.3384	160.023	15.7968	1.19289	17.2785	57.6094
	33.2215	106.179	33.3579	160.354	15.8062	1.40447	17.2886	57.9519
	33.2408	106.111	33.3774	160.691	15.8154	1.79017	17.2987	58.7424
	33.2601	107.022	33.3969	161.228	15.8246	2.30118	17.3089	59.2539
	33.2793	107.864	33.4163	161.958	15.8338	2.48405	17.3192	59.3239
	33.2985	108.564	33.4356	161.745	15.8429	2.43307	17.3293	59.276
	33.318	108.279	33.455	162.064	15.852	3.6165	17.3394	59.1063
	33.3375	108.04	33.4745	163.046	15.8612	4.54245	17.3494	59.3069
	33.3569	108.577	33.494	163.612	15.8704	4.35338	17.3594	59.7648
	33.3761	109.135	33.5135	163.234	15.8796	4.72063	17.3693	60.2805
	33.3953	109.568	33.5328	162.579	15.8888	4.54952	17.3794	60.412
	33.4146	110.539	33.5521	162.213	15.898	4.45579	17.3895	60.1822
	33.4341	111.331	33.5715	163.14	15.9073	4.67217	17.3995	60.1564
	33.4536	112.207	33.591	163.647	15.9165	5.16763	17.4096	60.6402
	33.4729	112.643	33.6105	164.017	15.9257	5.71369	17.4197	60.7681
	33.4921	112.855	33.6299	163.904	15.935	5.59326	17.4298	60.8287
	33.5113	113.467	33.6493	163.681	15.9442	4.75818	17.4399	60.8034
	33.5307	113.534	33.6687	163.574	15.9534	4.4906	17.45	60.9164
	33.5501	113.969	33.6881	164.741	15.9625	5.4416	17.4601	61.4873
	33.5696	114.301	33.7076	164.705	15.9718	6.59274	17.4702	61.7066
	33.589	113.748	33.7271	164.345	15.981	6.40799	17.4802	61.5811
	33.6083	114.019	33.7466	164.322	15.9901	6.33739	17.4903	61.5999
	33.6275	114.218	33.7659	163.598	15.9992	7.01707	17.5003	61.6874
	33.6467	114.29	33.7851	162.558	16.0084	7.3837	17.5103	61.1105
	33.6662	114.948	33.8045	162.397	16.0176	7.88296	17.5203	60.926
	33.6857	114.718	33.8241	162.367	16.0268	7.84008	17.5303	60.4683
	33.705	114.234	33.8436	162.322	16.0362	7.64629	17.5404	60.5444
	33.7243	114.588	33.863	162.601	16.0455	7.11585	17.5505	61.0203
	33.7434	115.235	33.8824	161.921	16.0548	6.52349	17.5606	61.9138
	33.7628	116.066	33.9017	161.655	16.064	6.60957	17.5708	61.7587
	33.7822	117.239	33.9211	161.801	16.073	6.52894	17.581	61.5181
	33.8017	117.935	33.9405	161.554	16.0821	6.22776	17.5911	61.3324
	33.821	117.861	33.9601	161.682	16.0912	5.87615	17.6011	61.252
	33.8403	117.845	33.9795	161.703	16.1003	4.91981	17.611	61.4403
	33.8595	117.503	33.9989	162.303	16.1095	4.21392	17.621	61.2877
	33.8788	118.007	34.0182	162.796	16.1188	3.89472	17.631	61.1521
	33.8982	117.74	34.0376	162.33	16.1281	3.96812	17.641	61.1644
	33.9177	116.493	34.0571	162.052	16.1375	3.80008	17.651	60.8043
	33.9371	115.235	34.0767	162.341	16.1468	4.17371	17.6611	60.9065
	33.9564	114.465	34.0962	162.321	16.156	4.3902	17.6713	62.0017
	33.9756	114.727	34.1155	162.998	16.1651	4.5231	17.6815	62.4662
	33.9949	115.622	34.1347	164.641	16.1742	4.33069	17.6917	62.7378
	34.0143	115.842	34.1541	165.654	16.1833	2.98518	17.7018	63.2574
	34.0338	116.124	34.1736	167.292	16.1925	1.95712	17.7118	63.1138
	34.0532	117.199	34.1932	168.833	16.2017	1.2	17.7218	63.6888
	34.0724	117.345	34.2126	169.958	16.2109	-0.26587	17.7317	64.0636
	34.0916	116.838	34.2319	170.053	16.2201	-1.69215	17.7417	63.8329
	34.1109	117.755	34.2512	169.981	16.2293	-2.80288	17.7518	63.6903
	34.1304	119.009	34.2706	169.5	16.2385	-3.12926	17.7619	63.3561
	34.1498	119.289	34.2901	169.306	16.2478	-3.77439	17.7719	62.768
	34.1692	119.693	34.3097	169.497	16.257	-3.85217	17.7819	61.6262
	34.1885	119.875	34.3292	169.726	16.2663	-3.7924	17.7921	60.8421
	34.2077	120.351	34.3486	169.987	16.2755	-3.37401	17.8023	60.7081
	34.227	121.303	34.3679	169.772	16.2847	-3.2466	17.8124	61.0658
	34.2464	121.902	34.3871	168.68	16.2939	-3.00576	17.8225	61.4251
	34.2658	121.834	34.4066	168.934	16.303	-3.24439	17.8326	60.779
	34.2853	121.332	34.4262	169.849	16.3122	-4.35204	17.8426	61.0128
	34.3046	121.041	34.4457	170.622	16.3214	-4.61902	17.8526	61.2107
	34.3238	121.428	34.4651	171.323	16.3305	-3.77785	17.8626	61.0992
	34.343	122.001	34.4843	170.646	16.3397	-3.09587	17.8727	61.2626
	34.3624	122.053	34.5037	169.622	16.3489	-2.495	17.8827	61.7161
	34.3819	122.514	34.5232	169.995	16.3582	-2.55378	17.8928	61.1335
	34.4014	122.807	34.5428	170.519	16.3675	-2.40446	17.9028	60.819
	34.4206	122.754	34.5622	170.97	16.3768	-1.95582	17.913	61.1254
	34.4398	123.716	34.5815	171.295	16.3861	-1.32818	17.9231	60.6457
	34.4591	124.495	34.6008	171.07	16.3953	-1.21771	17.9332	60.9518
	34.4786	124.906	34.6202	171.424	16.4044	-0.92504	17.9433	60.7239
	34.498	124.578	34.6397	172.033	16.4135	-1.11506	17.9535	60.3356
	34.5173	123.986	34.6592	172.538	16.4226	-2.22281	17.9636	59.7424
	34.5366	123.498	34.6787	173.266	16.4317	-2.08459	17.9736	59.2125
	34.556	123.646	34.6981	174.095	16.4408	-1.99203	17.9835	58.7805
	34.5753	123.179	34.7173	173.459	16.4501	-1.57167	17.9934	58.4838
	34.5946	122.287	34.7367	173.657	16.4594	-0.60604	18.0034	57.8854
	34.6141	122.214	34.7562	173.254	16.4687	0.13049	18.0134	57.81
	34.6335	122.552	34.7758	172.054	16.4781	0.3694	18.0235	58.1225
	34.6528	121.612	34.7953	171.71	16.4873	0.18745	18.0337	58.1789
	34.672	121.308	34.8147	172.016	16.4965	-0.04387	18.0439	58.0521
	34.6912	121.685	34.8339	172.484	16.5056	0.70701	18.0541	57.6765
	34.7106	121.789	34.8533	173.365	16.5147	1.4556	18.0642	57.4928
	34.7301	121.888	34.8728	173.318	16.5238	1.31652	18.0743	57.8131
	34.7495	122.521	34.8923	173.301	16.533	0.85375	18.0843	58.8301
	34.7688	122.838	34.9118	174.151	16.5422	1.07093	18.0942	59.4319
	34.788	123.072	34.9311	174.55	16.5514	0.99307	18.1042	59.9115
	34.8073	122.983	34.9505	175.625	16.5606	0.98122	18.1142	59.6208
	34.8268	123.209	34.9698	176.988	16.5698	1.32709	18.1243	58.8229
	34.8462	124.038	34.9892	177.025	16.579	1.47948	18.1344	58.4548
	34.8655	124.749	35.0088	177.715	16.5882	1.63812	18.1444	57.5933
	34.8848	125.017	35.0283	178.664	16.5975	1.72689	18.1545	57.0639
	34.9041	124.903	35.0478	178.753	16.6068	1.53382	18.1645	56.5484
	34.9234	124.41	35.0671	179.047	16.6161	1.26473	18.1746	56.2009
	34.9427	123.954	35.0863	179.422	16.6253	1.40872	18.1848	56.1109
	34.9622	124.284	35.1058	179.247	16.6344	1.7594	18.195	56.3846
	34.9816	123.788	35.1253	179.801	16.6436	1.74512	18.2051	55.9095
	35.0009	123.636	35.1449	180.148	16.6527	1.13318	18.2152	55.7293
	35.0201	124.11	35.1642	179.798	16.6618	1.06166	18.2252	56.005
	35.0393	123.696	35.1835	179.325	16.6709	1.34883	18.2352	56.5672
	35.0588	123.584	35.2029	178.65	16.6801	1.98451	18.2452	57.7291
	35.0783	123.634	35.2224	177.502	16.6893	2.73457	18.2551	58.5773
	35.0977	122.813	35.2419	177.407	16.6987	3.0727	18.2651	59.0398
	35.117	122.094	35.2614	177.628	16.708	2.7319	18.2751	58.638
	35.1361	121.814	35.2808	177.916	16.7173	1.60074	18.2853	57.4645
	35.1554	121.866	35.3001	177.818	16.7266	1.16093	18.2955	56.5355
	35.1748	122.184	35.3195	177.084	16.7357	0.84461	18.3058	56.3117
	35.1943	121.781	35.3389	176.331	16.7448	1.05234	18.3159	55.5656
	35.2137	120.682	35.3584	176.412	16.7539	1.41936	18.326	54.5712
	35.2331	120.151	35.3779	176.514	16.763	1.83611	18.3359	54.4614
	35.2523	120.462	35.3973	177.237	16.7722	2.27048	18.3458	54.8702
	35.2715	120.875	35.4166	178.03	16.7814	2.01102	18.3557	55.6544
	35.2908	121.77	35.4359	178.423	16.7907	0.73823	18.3657	56.8471
	35.3103	121.431	35.4553	178.359	16.8	0.33522	18.3758	57.7062
	35.3297	120.85	35.4749	178.785	16.8093	0.06469	18.3859	57.499
	35.349	120.609	35.4944	179.215	16.8185	0.32978	18.3961	57.4803
	35.3682	120.247	35.5138	180.311	16.8277	0.3563	18.4063	57.5279
	35.3875	120.155	35.5331	180.777	16.8368	0.67482	18.4165	57.4065
	35.4069	119.892	35.5525	181.089	16.846	0.84507	18.4266	57.174
	35.4265	119.21	35.572	180.969	16.8552	0.85121	18.4366	57.1696
	35.4459	119.211	35.5915	180.839	16.8644	0.69939	18.4467	56.6373
	35.4651	119.042	35.611	180.47	16.8736	0.70177	18.4567	56.3947
	35.4844	118.777	35.6303	180.094	16.8828	1.21234	18.4667	56.4472
	35.5037	118.823	35.6497	178.671	16.892	1.35451	18.4767	55.8727
	35.5231	119.357	35.669	178.313	16.9011	1.02391	18.4867	55.5633
	35.5425	120.33	35.6885	178.84	16.9103	1.44757	18.4967	55.4855
	35.5618	121.169	35.708	179.294	16.9196	1.24646	18.5068	55.4018
	35.5812	120.801	35.7275	179.848	16.9288	0.90949	18.5168	55.0826
	35.6004	120.661	35.7469	180.227	16.9381	0.6244	18.5269	55.5429
	35.6197	120.291	35.7662	180.487	16.9474	-0.33541	18.5371	55.6957
	35.6391	120.753	35.7855	180.798	16.9565	-0.89744	18.5473	55.6649
	35.6585	121.107	35.805	181.029	16.9657	-0.20687	18.5574	55.1963
	35.6779	120.911	35.8246	181.148	16.9748	0.40565	18.5675	54.4027
	35.6972	120.628	35.8441	182.347	16.984	0.83828	18.5775	53.2146
	35.7164	120.89	35.8634	182.861	16.9931	1.4452	18.5875	52.6026
	35.7356	120.86	35.8827	183.086	17.0022	1.63647	18.5975	52.9993
	35.7551	120.712	35.902	184.048	17.0114	2.81866	18.6075	52.9615
	35.7745	120.807	35.9215	184.394	17.0207	3.8238	18.6174	52.624
	35.7939	120.657	35.941	184.588	17.0301	3.65087	18.6275	52.2005
	35.8132	119.95	35.9605	185.128	17.0394	3.64518	18.6376	51.5701
	35.8324	119.401	35.9799	185.85	17.0487	3.7209	18.6477	51.2008
	35.8518	119.471	35.9992	186.342	17.058	3.63631	18.6579	51.6873
	35.8712	119.441	36.0186	186.422	17.067	3.72106	18.6681	52.5962
	35.8906	119.132	36.038	185.299	17.0761	3.42951	18.6783	52.7182
	35.91	118.604	36.0575	184.447	17.0852	3.04377	18.6883	52.0747
	35.9294	117.486	36.077	184.085	17.0943	2.94082	18.6983	52.1704
	35.9486	117.107	36.0964	183.119	17.1035	2.29459	18.7083	52.8923
	35.9679	117.442	36.1156	182.429	17.1127	2.65861	18.7183	52.7772
	35.9872	117.506	36.135	181.568	17.122	3.62131	18.7282	52.6103
	36.0067	117.162	36.1545	180.383	17.1313	4.59134	18.7383	52.2761
	36.0261	116.876	36.1741	179.403	17.1406	5.78855	18.7484	52.2233
	36.0454	116.179	36.1936	179.142	17.1498	6.75405	18.7585	52.4846
	36.0646	115.682	36.213	178.88	17.159	7.76293	18.7686	52.6823
	36.0839	115.05	36.2324	179.536	17.1682	8.22526	18.7788	52.9581
	36.1033	115.02	36.2518	180.24	17.1773	8.52117	18.7889	52.3945
	36.1228	116.639	36.2712	180.899	17.1865	8.53208	18.799	52.4732
	36.1421	118.172	36.2907	181.117	17.1957	8.44693	18.809	52.2338
	36.1614	117.668	36.3102	181.319	17.2049	8.43942	18.819	51.1369
	36.1807	117.253	36.3296	181.667	17.214	8.33755	18.8291	50.5204
	36.2	116.962	36.3489	182.739	17.2231	8.15312	18.8391	50.3569
	36.2193	117.242	36.3682	182.924	17.2323	8.13431	18.8491	50.1604
	36.2387	118.545	36.3876	182.444	17.2415	8.37775	18.8591	50.5278
	36.2581	118.47	36.4071	182.33	17.2508	8.71592	18.8691	50.6372
	36.2775	118.016	36.4266	182.495	17.2601	8.57888	18.8792	50.2034
	36.2967	117.636	36.446	182.704	17.2695	8.2926	18.8893	49.6761
	36.316	117.264	36.4653	182.967	17.2788	8.18775	18.8995	49.4274
	36.3353	117.599	36.4846	182.858	17.2879	7.99595	18.9096	50.0562
	36.3548	118.026	36.504	182.747	17.2971	7.17438	18.9198	50.9235
	36.3742	117.697	36.5236	182.844	17.3062	6.74257	18.9299	50.7465
	36.3936	117.378	36.5431	182.903	17.3153	6.56065	18.9399	51.0256
	36.4128	116.95	36.5625	182.775	17.3244	6.20806	18.9499	51.0342
	36.432	116.001	36.5818	182.663	17.3335	6.69511	18.9599	51.1397
	36.4514	116.589	36.6012	183.02	17.3428	6.59548	18.9699	51.5921
	36.4709	117.413	36.6206	183.451	17.3521	7.44618	18.9799	52.1772
	36.4903	118.207	36.6401	184.201	17.3614	8.36669	18.9899	52.8557
	36.5095	119.325	36.6597	184.446	17.3707	8.62698	19	53.0564
	36.5288	120.647	36.6791	184.357	17.38	8.6761	19.0101	53.1756
	36.5481	121.366	36.6985	183.747	17.3891	8.48613	19.0203	53.5831
	36.5674	121.735	36.7178	184.322	17.3983	7.94544	19.0305	54.0391
	36.5869	121.144	36.7372	184.937	17.4074	8.21047	19.0407	54.1916
	36.6063	121.606	36.7567	186.123	17.4165	8.8344	19.0508	53.9993
	36.6257	122.917	36.7763	185.845	17.4257	8.64158	19.0608	53.8192
	36.6449	122.352	36.7957	185.55	17.4349	8.39465	19.0707	53.3235
	36.6642	121.373	36.8149	185.919	17.4441	8.86233	19.0807	52.9852
	36.6836	121.903	36.8342	186.516	17.4533	9.5526	19.0907	52.9463
	36.703	122.184	36.8537	186.423	17.4626	10.144	19.1007	52.4777
	36.7224	122.189	36.8733	185.765	17.4718	9.99476	19.1107	52.1354
	36.7417	122.086	36.8928	185.369	17.4811	9.65657	19.1209	52.357
	36.7609	121.313	36.9122	185.178	17.4903	10.0385	19.131	52.9252
	36.7802	121.363	36.9315	184.41	17.4995	9.6786	19.1412	53.5517
	36.7996	122.16	36.9508	184.047	17.5087	9.46118	19.1513	53.6223
	36.8191	121.973	36.9702	183.739	17.5178	10.2581	19.1614	53.3387
	36.8385	122.466	36.9897	184.005	17.527	10.538	19.1714	53.764
	36.8578	123.922	37.0092	184.5	17.5362	9.92966	19.1814	54.2219
	36.8771	124.587	37.0287	185	17.5454	9.6467	19.1914	54.2615
	36.8963	125.417	37.048	184.955	17.5545	9.54959	19.2015	54.2399
	36.9156	125.66	37.0673	184.549	17.5637	10.5798	19.2115	54.1545
	36.935	124.912	37.0867	185.069	17.5729	11.5654	19.2216	54.1923
	36.9545	125.457	37.1062	185.871	17.5821	12.3826	19.2316	54.3444
	36.9739	125.947	37.1258	186.293	17.5915	12.0568	19.2416	54.2691
	36.9931	126.723	37.1453	187.079	17.6008	11.9123	19.2517	54.0419
	37.0123	127.442	37.1645	187.849	17.6101	11.2524	19.2618	53.6904
	37.0316	127.788	37.1838	189.147	17.6192	10.8124	19.2719	53.3013
	37.0511	128.007	37.2032	190.243	17.6283	10.9291	19.2822	53.3808
	37.0706	129.033	37.2228	189.745	17.6374	10.8916	19.2924	54.292
	37.09	129.598	37.2423	188.729	17.6466	11.4725	19.3025	54.9446
	37.1092	129.924	37.2617	189.046	17.6557	12.4279	19.3124	55.1389
	37.1284	130.486	37.2811	190.458	17.6649	13.0523	19.3224	55.845
	37.1477	130.211	37.3004	192.09	17.6741	13.0211	19.3323	57.0297
	37.1671	129.705	37.3198	192.356	17.6834	12.6838	19.3422	58.7762
	37.1865	130.007	37.3393	191.919	17.6927	12.0592	19.3522	59.4556
	37.2059	129.742	37.3588	191.823	17.702	11.7311	19.3623	59.0026
	37.2252	129.63	37.3783	191.539	17.7113	11.5997	19.3725	58.16
	37.2444	128.945	37.3976	190.787	17.7205	11.7944	19.3828	57.7233
	37.2637	128.058	37.4169	190.766	17.7295	12.1425	19.393	57.1385
	37.2831	127.793	37.4363	190.644	17.7386	12.5345	19.4031	57.3587
	37.3026	128.115	37.4559	190.484	17.7478	11.7618	19.4132	57.4169
	37.3221	127.681	37.4754	190.208	17.757	11.4064	19.4231	57.1185
	37.3413	127.973	37.4948	189.537	17.7662	10.6435	19.433	58.1591
	37.3605	128.42	37.5141	189.222	17.7754	10.2046	19.443	58.9712
	37.3798	128.801	37.5334	189.756	17.7847	10.1185	19.453	58.6429
	37.3993	129	37.5528	190.482	17.7939	10.3888	19.4631	59.3352
	37.4188	129.25	37.5724	190.745	17.8031	11.1896	19.4732	60.3659
	37.4381	128.858	37.5919	191.481	17.8123	11.6191	19.4833	60.6761
	37.4573	128.268	37.6113	191.795	17.8216	10.8416	19.4934	61.4964
	37.4765	127.808	37.6307	191.334	17.8308	10.0936	19.5035	62.2216
	37.4958	127.746	37.6501	190.543	17.84	9.36505	19.5136	61.8745
	37.5153	127.873	37.6694	189.695	17.8492	9.36896	19.5237	61.6722
	37.5347	128.605	37.6889	189.415	17.8584	9.44918	19.5338	61.2572
	37.5541	128.665	37.7084	190.652	17.8675	9.9068	19.5438	60.6394
	37.5733	129.463	37.7278	191.57	17.8767	10.407	19.5539	60.9313
	37.5926	130.204	37.7472	191.799	17.8858	11.2051	19.5639	61.4732
	37.6119	130.748	37.7665	191.773	17.895	10.7096	19.5739	62.4204
	37.6313	132.068	37.7858	191.753	17.9042	10.0308	19.5839	63.611
	37.6508	132.408	37.8054	191.054	17.9134	10.1686	19.5939	64.3091
	37.6701	132.418	37.825	191.05	17.9228	9.48055	19.6039	65.2013
	37.6894	132.557	37.8444	190.766	17.9321	9.20234	19.614	65.8421
	37.7086	132.806	37.8637	190.894	17.9414	9.10243	19.6242	66.3326
	37.728	132.703	37.883	191.446	17.9506	9.12052	19.6344	67.0993
	37.7474	132.178	37.9024	191.517	17.9596	9.41471	19.6446	67.4998
	37.7669	132.078	37.9219	191.434	17.9687	9.67616	19.6547	67.6471
	37.7862	132.362	37.9414	190.826	17.9778	9.89762	19.6647	68.3138
	37.8054	132.35	37.9609	190.193	17.9869	9.30868	19.6747	68.522
	37.8247	132.781	37.9802	191.331	17.9961	9.4435	19.6846	67.9759
	37.8441	133.597	37.9996	192.943	18.0053	9.59075	19.6946	67.9375
	37.8635	134.824	38.0189	193.921	18.0147	10.6225	19.7046	68.6304
	37.883	135.424	38.0384	194.388	18.024	11.2812	19.7146	68.9166
	37.9023	136.459	38.058	194.491	18.0333	11.1289	19.7247	69.2021
	37.9216	136.844	38.0775	193.843	18.0426	10.7119	19.7349	69.9856
	37.9408	137.246	38.0968	193.668	18.0518	10.2252	19.7451	70.5054
	37.9601	137.423	38.1161	193.972	18.0609	9.55715	19.7553	70.9
	37.9795	137.973	38.1355	194.837	18.07	9.38421	19.7654	70.6123
	37.999	138.629	38.155	196.166	18.0791	9.88154	19.7754	70.0848
	38.0184	138.842	38.1746	197.19	18.0882	9.40538	19.7854	70.6272
	38.0377	138.873	38.1941	197.365	18.0974	9.59663	19.7954	71.2387
	38.0569	140.183	38.2133	197.107	18.1067	9.9117	19.8054	72.5103
	38.0761	140.02	38.2326	196.259	18.1159	9.93076	19.8154	73.4684
	38.0955	139.535	38.252	196.103	18.1252	10.111	19.8255	73.6494
	38.115	140.069	38.2715	196.064	18.1345	9.98841	19.8356	74.2021
	38.1343	139.439	38.291	194.972	18.1437	9.45759	19.8457	74.7524
	38.1536	138.068	38.3104	194.647	18.1529	9.01237	19.8558	74.4209
	38.1729	137.458	38.3298	194.407	18.1622	8.35399	19.866	74.7432
	38.1923	136.838	38.3491	193.965	18.1714	8.49612	19.8761	74.3678
	38.2116	137.057	38.3685	194.391	18.1806	9.07487	19.8862	74.4484
	38.231	137.067	38.388	194.426	18.1897	9.66462	19.8963	74.9948
	38.2504	136.979	38.4075	194.534	18.1989	9.86182	19.9063	76.0324
	38.2697	136.949	38.427	195.368	18.208	10.2859	19.9163	76.0184
	38.289	136.988	38.4464	195.283	18.2171	10.4387	19.9263	75.9085
	38.3083	136.585	38.4656	194.988	18.2262	10.9263	19.9363	75.3486
	38.3277	136.579	38.485	195.503	18.2355	11.6335	19.9463	73.9975
	38.3472	136.806	38.5046	195.757	18.2448	11.3178	19.9563	72.5344
	38.3666	136.234	38.5241	196.515	18.2541	11.7167	19.9663	71.3401
	38.3858	136.497	38.5435	196.538	18.2635	11.1087	19.9764	70.4135
	38.405	136.821	38.5629	196.034	18.2727	10.9959	19.9866	70.6069
	38.4243	136.454	38.5822	195.733	18.2819	10.7438	19.9968	71.0467
	38.4438	136.785	38.6016	195.514	18.291	10.3269	20.007	71.2671
	38.4632	136.771	38.6211	194.427	18.3001	10.4861	20.0171	71.4893
	38.4826	136.028	38.6406	194.266	18.3092	10.9464	20.0272	71.564
	38.5018	135.977	38.6601	194.764	18.3183	10.8971	20.0371	71.6162
	38.5211	137.224	38.6795	194.657	18.3274	10.017	20.0471	71.9675
	38.5404	138.154	38.6988	195.984	18.3367	9.13059	20.057	72.101
	38.5597	138.708	38.7181	196.545	18.346	8.08106	20.067	72.7822
[truncated: 16,879 more rows]

## Sheet: SI Fig.4
		Curvature longevity test
		Angle Reduction Percentage [%]
		D9-D0
		Low	Medium	High
	Sample 1	11.4314	2.51535	2.14867
	Sample 2	5.1473	0.345448	1.40463
	Sample 3	8.09322	1.48012	3.06669
	Sample 4	8.28039	3.51904	1.03119
	Sample 5	6.82665	2.7083	0.677559
	Mean	7.9558	2.11365	1.66575
	S.D.	2.31122	1.22658	0.954362

## Sheet: SI Fig.5b
		Low	Medium	High
	x-axis	mm	mm	mm
	Arc Length	Displacement Field, R	Displacement Field, R	Displacement Field, R
	0	0	0	0
	0.01632	0.000524808	0.000791249	0.00173
	0.03263	0.00105	0.00158	0.00347
	0.04895	0.00157	0.00237	0.0052
	0.06526	0.0021	0.00316	0.00693
	0.08158	0.00262	0.00395	0.00866
	0.09789	0.00314	0.00474	0.01039
	0.11421	0.00367	0.00553	0.01212
	0.13337	0.00428	0.00646	0.01415
	0.15253	0.0049	0.00738	0.01618
	0.1717	0.00551	0.00831	0.0182
	0.19086	0.00612	0.00923	0.02023
	0.21002	0.00673	0.01015	0.02225
	0.22919	0.00735	0.01108	0.02427
	0.24835	0.00796	0.012	0.02628
	0.26836	0.00859	0.01296	0.02839
	0.28837	0.00923	0.01392	0.03049
	0.30839	0.00986	0.01487	0.03258
	0.3284	0.0105	0.01583	0.03467
	0.34841	0.01113	0.01678	0.03676
	0.36843	0.01176	0.01773	0.03884
	0.38844	0.01239	0.01868	0.04092
	0.40846	0.01302	0.01963	0.04299
	0.42848	0.01365	0.02057	0.04506
	0.4485	0.01427	0.02151	0.04712
	0.46852	0.01489	0.02245	0.04917
	0.48854	0.01551	0.02339	0.05122
	0.50855	0.01613	0.02432	0.05326
	0.52857	0.01675	0.02525	0.0553
	0.54859	0.01737	0.02618	0.05732
	0.56861	0.01798	0.02711	0.05935
	0.58863	0.01859	0.02803	0.06136
	0.60865	0.0192	0.02894	0.06336
	0.62867	0.01981	0.02986	0.06536
	0.64869	0.02041	0.03077	0.06734
	0.66871	0.02101	0.03167	0.06932
	0.68873	0.02161	0.03257	0.07129
	0.70875	0.02221	0.03347	0.07325
	0.72877	0.0228	0.03437	0.0752
	0.74879	0.02339	0.03525	0.07714
	0.76881	0.02398	0.03614	0.07907
	0.78883	0.02456	0.03702	0.08099
	0.80885	0.02514	0.03789	0.08289
	0.82887	0.02572	0.03876	0.08479
	0.84888	0.0263	0.03963	0.08668
	0.8689	0.02687	0.04049	0.08855
	0.88892	0.02744	0.04135	0.09041
	0.90894	0.028	0.04219	0.09226
	0.92896	0.02856	0.04304	0.0941
	0.94898	0.02912	0.04387	0.09592
	0.969	0.02967	0.04471	0.09773
	0.98902	0.03022	0.04554	0.09953
	1.00904	0.03077	0.04636	0.10131
	1.02906	0.03131	0.04717	0.10308
	1.04908	0.03184	0.04798	0.10484
	1.0691	0.03238	0.04878	0.10657
	1.08912	0.0329	0.04957	0.1083
	1.10914	0.03343	0.05036	0.11001
	1.12916	0.03395	0.05114	0.11171
	1.14918	0.03447	0.05192	0.11338
	1.1692	0.03498	0.05269	0.11504
	1.18921	0.03548	0.05344	0.11669
	1.20923	0.03598	0.0542	0.11831
	1.22925	0.03648	0.05494	0.11992
	1.24927	0.03697	0.05568	0.12152
	1.26929	0.03745	0.05641	0.1231
	1.28931	0.03793	0.05713	0.12466
	1.30933	0.03841	0.05784	0.12619
	1.32935	0.03888	0.05855	0.12771
	1.34937	0.03934	0.05924	0.12921
	1.36939	0.0398	0.05993	0.13069
	1.38941	0.04025	0.06061	0.13216
	1.40943	0.0407	0.06128	0.1336
	1.42945	0.04114	0.06194	0.13502
	1.44947	0.04157	0.06259	0.13642
	1.46949	0.042	0.06323	0.1378
	1.48951	0.04242	0.06387	0.13916
	1.50952	0.04284	0.06449	0.14049
	1.52954	0.04325	0.0651	0.14181
	1.54956	0.04365	0.06571	0.14311
	1.56958	0.04405	0.0663	0.14437
	1.5896	0.04444	0.06688	0.14562
	1.60962	0.04482	0.06746	0.14684
	1.62964	0.04519	0.06802	0.14804
	1.64966	0.04556	0.06857	0.14921
	1.66968	0.04592	0.06911	0.15037
	1.6897	0.04628	0.06964	0.15149
	1.70972	0.04662	0.07016	0.15259
	1.72974	0.04696	0.07066	0.15367
	1.74976	0.04729	0.07116	0.15471
	1.76978	0.04762	0.07164	0.15573
	1.7898	0.04793	0.07211	0.15673
	1.80982	0.04824	0.07257	0.1577
	1.82984	0.04854	0.07302	0.15864
	1.84985	0.04883	0.07345	0.15956
	1.86987	0.04911	0.07387	0.16044
	1.88989	0.04938	0.07428	0.16129
	1.90991	0.04965	0.07467	0.16212
	1.92993	0.0499	0.07505	0.16291
	1.94995	0.05015	0.07542	0.16369
	1.96997	0.05039	0.07578	0.16443
	1.98999	0.05062	0.07612	0.16513
	2.01001	0.05084	0.07645	0.16581
	2.03003	0.05105	0.07676	0.16645
	2.05005	0.05125	0.07706	0.16706
	2.07007	0.05144	0.07734	0.16764
	2.09009	0.05162	0.07761	0.16819
	2.11011	0.0518	0.07786	0.16871
	2.13013	0.05196	0.0781	0.16919
	2.15015	0.05211	0.07833	0.16964
	2.17016	0.05225	0.07853	0.17005
	2.19018	0.05238	0.07872	0.17042
	2.2102	0.05249	0.0789	0.17076
	2.23022	0.0526	0.07906	0.17107
	2.25024	0.0527	0.0792	0.17135
	2.27026	0.05279	0.07933	0.17158
	2.29028	0.05286	0.07943	0.17177
	2.3103	0.05293	0.07952	0.17193
	2.33032	0.05298	0.0796	0.17205
	2.35034	0.05301	0.07965	0.17213
	2.37036	0.05304	0.07969	0.17218
	2.39038	0.05306	0.07971	0.17218
	2.4104	0.05307	0.07972	0.17215
	2.43042	0.05306	0.0797	0.17207
	2.45044	0.05303	0.07966	0.17195
	2.47046	0.053	0.0796	0.17179
	2.49048	0.05295	0.07953	0.17158
	2.51049	0.05289	0.07943	0.17134
	2.53051	0.05282	0.07932	0.17106
	2.55053	0.05273	0.07919	0.17073
	2.57055	0.05263	0.07903	0.17035
	2.59057	0.05251	0.07885	0.16992
	2.61059	0.05238	0.07865	0.16946
	2.63061	0.05223	0.07843	0.16894
	2.65063	0.05207	0.0782	0.16839
	2.67065	0.0519	0.07793	0.16779
	2.69067	0.05171	0.07765	0.16713
	2.71069	0.05151	0.07734	0.16643
	2.73071	0.05129	0.07701	0.16568
	2.75073	0.05105	0.07665	0.16487
	2.77075	0.0508	0.07627	0.16402
	2.79077	0.05054	0.07588	0.16312
	2.81079	0.05026	0.07545	0.16217
	2.8308	0.04996	0.07501	0.16117
	2.85082	0.04964	0.07453	0.16011
	2.87084	0.04931	0.07403	0.159
	2.89086	0.04895	0.0735	0.15783
	2.91088	0.04858	0.07295	0.15661
	2.9309	0.0482	0.07237	0.15534
	2.95092	0.0478	0.07177	0.15401
	2.97094	0.04738	0.07114	0.15262
	2.99096	0.04694	0.07048	0.15118
	3.01098	0.04648	0.06979	0.14967
	3.031	0.046	0.06908	0.1481
	3.05102	0.0455	0.06833	0.14648
	3.07104	0.04498	0.06756	0.1448
	3.09106	0.04445	0.06676	0.14306
	3.11108	0.04389	0.06593	0.14125
	3.1311	0.04331	0.06507	0.13938
	3.15112	0.04272	0.06418	0.13745
	3.17113	0.04211	0.06326	0.13544
	3.19115	0.04147	0.06231	0.13338
	3.21117	0.04081	0.06132	0.13125
	3.23119	0.04012	0.0603	0.12906
	3.25121	0.03942	0.05925	0.1268
	3.27123	0.0387	0.05817	0.12446
	3.29125	0.03796	0.05706	0.12205
	3.31127	0.0372	0.05592	0.11957
	3.33129	0.03643	0.05474	0.11702
	3.35131	0.03559	0.05351	0.1144
	3.37133	0.03474	0.05225	0.11171
	3.39135	0.03388	0.05096	0.10894
	3.41137	0.03301	0.04964	0.1061
	3.43139	0.03213	0.04829	0.10318
	3.45141	0.03123	0.04692	0.10019
	3.47143	0.03032	0.04552	0.09713
	3.49145	0.02929	0.044	0.09396
	3.51146	0.02828	0.04249	0.09073
	3.53148	0.02728	0.04098	0.08745
	3.5515	0.0263	0.03947	0.08412
	3.57152	0.02534	0.03796	0.08073
	3.59154	0.02439	0.03646	0.07729
	3.61156	0.02346	0.03496	0.07379
	3.63157	0.02222	0.03311	0.06993
	3.65159	0.02102	0.03129	0.06605
	3.6716	0.01985	0.0295	0.06215
	3.69161	0.01871	0.02774	0.05823
	3.71163	0.01761	0.02601	0.05428
	3.73164	0.01654	0.02432	0.05031
	3.75165	0.0155	0.02265	0.04632
	3.77081	0.01398	0.02038	0.04174
	3.78998	0.01261	0.01835	0.03758
	3.80914	0.01138	0.01654	0.03385
	3.8283	0.01029	0.01496	0.03055
	3.84747	0.00934	0.01361	0.02768
	3.86663	0.00853	0.01249	0.02523
	3.88579	0.00787	0.0116	0.02321
	3.90211	0.00633	0.00925	0.0181
	3.91842	0.00492	0.00712	0.01358
	3.93474	0.00366	0.00523	0.00967
	3.95105	0.00253	0.00358	0.00635
	3.96737	0.00155	0.00215	0.00364
	3.98368	0.000705016	0.000959702	0.00152
	4	0	0	0
		0	0	0
			0

[truncated: 9 more sheets: SI Fig.5c, SI Fig.6, SI Fig.7, SI Fig.8b, SI Fig.8c, SI Fig.9, SI Fig.10, SI Fig.13, SI Fig.14]
